# Supplementary material for: Transcriptome and metabolome analyses provide crucial insights into the adaptation of chieh-qua to Fusarium oxysporum infection
Source: Front Plant Sci. 2024 Nov 7;15:1344155. doi: 10.3389/fpls.2024.1344155 (PMC11578706; doi:10.3389/fpls.2024.1344155)
Supplement: Supplementary Table 2 — The quantitative results of sample metabolites obtained in this study. [file Table2.xlsx]

## Sheet: Sheet1
Index	Q1 (Da)	Q3 (Da)	Rt (min)	Molecular Weight (Da)	Ionization model	KEGG ID	Compounds	Class	CK1	CK2	CK3	KB1	KB2	KB3	GB1	GB2	GB3	mix01	mix02	mix03
pma0101	293.2	163.2	2.45	292.16	[M+H]+	-	N-Caffeoyl agmatine	Phenolamides	93300	81900	57600	66300	82300	89300	43300	51300	9	72100	82900	65600
pma0104	369.1	207.1	3.82	368.12	[M+H]+	-	N-sinapoyl hydroxycoumarin	Phenylpropanoids	1240000	1210000	888000	834000	1030000	1340000	849000	813000	868000	752000	976000	795000
pma0110	399	207.2	3.17	398	[M+H]+	-	O-Sinapoyl quinic acid	Organic acids and derivatives	42500	35300	23000	38300	5860	28700	77300	89100	96800	27600	22700	26300
pma0134	121	93.1	1.16	120.04	[M+H]+	-	D(-)-Threose	Carbohydrates	3120000	4690000	3560000	978000	747000	1400000	19000000	19300000	20400000	4310000	4240000	4180000
pma0249	479.1	317.1	3.52	478.12	[M+H]+	-	Selgin 5-O-hexoside	Flavone	353000	620000	471000	535000	234000	574000	9	9	9	428000	400000	423000
pma0253	477.1	315	5.27	476.14	[M+H]+	-	O-methylChrysoeriol 5-O-hexoside	Flavone	431000	474000	338000	403000	492000	472000	89900	46200	64800	310000	321000	295000
pma0461	277.2	93.1	8.52	276.22	[M+H]+	-	"14,15-Dehydrocrepenynic acid"	Lipids	14000000	35000000	21000000	13400000	22500000	13900000	4400000	4320000	4400000	18700000	18800000	19200000
pma0724	435.1	285.1	3.79	434.1	[M+H]+	-	Naringenin C-hexoside	Flavone	497000	1020000	707000	1460000	1820000	1250000	58300	62700	35400	1030000	1040000	1130000
pma0948	138.1	121.1	1.26	137.09	[M+H]+	-	Hydroxyphenethylamine	Others	406000	294000	306000	338000	156000	328000	88300	79100	77300	273000	267000	254000
pma1108	433.1	283.1	3.78	432.11	[M+H]+	-	Apigenin C-glucoside	Flavone	6790000	12500000	9060000	15300000	17100000	14900000	1320000	1280000	1300000	11600000	12500000	11900000
pma1751	286	124	1.95	285	[M+H]+	-	Nicotinic acid-hexoside	Vitamins and derivatives	3880000	2620000	5070000	8250000	8540000	7300000	3660000	3690000	350000	3680000	3500000	3510000
pma1840	250	147	2.73	250	Protonated	-	Coumaroyl choline	Alkaloids	226000	9	9	320000	9	54500	83000	59100	82000	102000	103000	126000
pma2088	627.1	465	4.83	626.1	[M+H]+	-	"Quercetin-3,4'-O-di-beta-glucopyranoside"	Flavonol	528000	299000	359000	316000	323000	340000	9	9	9	254000	336000	308000
pma2405	280	177	2.87	280	Protonated	-	Feruloylcholine	Alkaloids	115000	124000	122000	270000	139000	124000	78500	67500	92500	145000	180000	145000
pma2681	206.1	178	2.05	205.1	[M+H]+	C02470	Xanthurenic acid	Organic acids and derivatives	90300	110000	145000	53100	9	30800	64000	40200	38800	78300	55100	95500
pma2987	142.1	83.1	0.62	141.1	[M+H]+	C00860	Histidinol	Alcohols	25700000	26300000	24300000	47600000	48900000	25300000	55900000	52500000	57400000	42800000	37000000	34200000
pma3101	256.2	124.1	0.84	255.2	[M+H]+	C05841	Nicotinate ribonucleoside	Vitamins and derivatives	6280000	5000000	4010000	4260000	4960000	7040000	1320000	1040000	1450000	3610000	4900000	3340000
pma3606	295.2	179.2	9.22	294.2	[M+H]+	-	"9-Hydroxy-(10E,12Z,15Z)-octadecatrienoic acid"	Lipids	14500000	41000000	22300000	12800000	19900000	10600000	3500000	3590000	3620000	18100000	18700000	17700000
pma3649	132.1	86.1	1.01	131.1	[M+H]+	C00430	5-Aminolevulinate	Organic acids and derivatives	25200000	11600000	24400000	30300000	24300000	19200000	12200000	11400000	12700000	17800000	24600000	16300000
pma3724	369.1	177.1	3.42	368.1	[M+H]+	-	1-O-Feruloyl quinic acid	Organic acids and derivatives	5420000	4160000	4430000	3490000	5340000	4060000	1460000	1450000	1430000	3520000	3940000	4470000
pma6199	417.2	255.1	4.99	416.2	[M+H]+	-	Chrysin O-hexoside	Flavone	95100	131000	132000	154000	95000	214000	47100	34100	52100	135000	146000	91000
pma6270	258.2	104.2	0.78	258.2	Protonated	C00670	sn-Glycero-3-phosphocholine	Alkaloids	1240000	1860000	1110000	1800000	2710000	1320000	2400000	2320000	2850000	1710000	1670000	1710000
pma6298	96	68.1	1.16	95.04	[M+H]+	-	3-Hydroxypyridine	Others	1450000	1400000	1300000	1550000	1600000	1740000	378000	392000	438000	1380000	1430000	1400000
pma6360	477.1	297.2	4.06	476.1	[M+H]+	-	O-methylChrysoeriol 8-C-hexoside	Flavone	103000	60200	88100	65300	96300	125000	9	9	9	61800	58600	120000
pma6455	229	97	0.86	230.02	[M-H]-	C00117	Ribulose-5-phosphate	Carbohydrates	65100	55400	53600	33400	50400	71800	25700	30700	20600	48300	50500	48800
pma6460	337	163.1	3.26	338	[M-H]-	-	5-O-p-Coumaroylquinic acid	Organic acids and derivatives	175000	175000	174000	175000	233000	229000	33500	31100	31400	163000	184000	166000
pma6496	449.1	299.1	3.45	448.1	[M+H]+	-	Luteolin 6-C-glucoside	Flavone	1030000	3920000	1860000	3520000	2620000	3740000	574000	546000	511000	2450000	2500000	2750000
pma6499	509.3	347.1	3.41	508.3	[M+H]+	-	Limocitrin O-hexoside	Flavone	347000	280000	418000	254000	158000	389000	9	9	9	228000	245000	233000
pma6516	757.3	595.2	3.55	756.3	[M+H]+	-	C-hexosyl-apigenin O-hexosyl-O-hexoside	Flavone	23900000	23400000	34300000	37000000	38900000	41200000	3950000	3970000	3380000	22400000	18800000	21200000
pma6561	341	135	2.86	342	[M-H]-	-	Caffeic acid O-glucoside	Phenylpropanoids	27800000	30600000	23400000	29000000	30100000	29600000	8550000	8200000	7990000	28700000	28600000	29800000
pma6586	567.3	405.2	4.04	566.3	[M+H]+	-	Tricin O-glycerylhexoside	Flavone	9	9	9	478000	244000	294000	298000	305000	231000	238000	300000	310000
pma6599	207.1	85	3.31	206.1	[M+H]+	-	6-Hydroxymethylherniarin	Phenylpropanoids	1970000	3280000	3200000	2700000	1630000	2890000	1280000	1290000	1200000	2400000	2510000	2560000
pma6625	405.1	243.1	4.63	406.13	[M-H]-	-	"E-3,4,5'-Trihydroxy-3'-glucopyranosylstilbene"	Others	65500	77400	72300	64800	73500	19000	9	9	9	91200	74400	90800
pma6639	479.2	317.2	4.17	478.2	[M+H]+	-	Isorhamnetin O-hexoside	Flavonol	531000	742000	618000	9	523000	609000	9	9	9	469000	462000	541000
pmb0034	277.1	114.7	1.36	276.1	[M+H]+	C01425	Glu-Glu	Amino acid and derivatives	1190000	1220000	979000	127000	1290000	1670000	419000	439000	449000	1070000	1110000	1110000
pmb0069	122	105	2.26	121	[M+H]+	C09815	Benzamide	Others	106000	209000	122000	304000	270000	112000	39500	40200	49200	166000	170000	107000
pmb0115	225.1	121	3.71	224.1	[M+H]+	C02794	3-Hydroxykynurenine	Amino acid and derivatives	1340000	1990000	1580000	1800000	1590000	2290000	418000	455000	461000	1530000	1620000	1680000
pmb0128	213.3	81	4.52	212.3	[M+H]+	-	delta-Tridecalactone	Lipids	120000	141000	198000	82800	109000	212000	9	9	9	112000	120000	130000
pmb0130	203	144	4.72	202	[M+H]+	-	N-Acetyl tryptamine	Phenolamides	103000	128000	81400	91200	42800	78100	9	9	9	69700	80400	85300
pmb0142	165.1	95.2	6.04	164.1	[M+H]+	C10945	Caffeic aldehyde	Phenylpropanoids	2850000	3320000	3050000	1660000	2490000	1700000	308000	315000	348000	2180000	2280000	2230000
pmb0149	351	147.1	6.73	350	[M+H]+	-	MAG (18:4) isomer1	Lipids	979000	1220000	1740000	1040000	2190000	1640000	507000	469000	500000	885000	1070000	1110000
pmb0159	696.4	355.2	7.6	695.4	[M+H]+	-	DGMG (18:2) isomer2	Lipids	9210000	8280000	8680000	9630000	8680000	8350000	4410000	4530000	4570000	6400000	6530000	6370000
pmb0160	353.3	261.1	7.6	352.3	[M+H]+	-	MAG (18:3) isomer5	Lipids	10100000	8020000	9060000	9800000	9450000	8370000	4340000	4490000	4450000	6590000	6890000	6820000
pmb0161	696.4	355.3	8.12	695.4	[M+H]+	-	DGMG (18:2) isomer1	Lipids	6540000	6760000	7050000	6900000	5160000	5070000	6040000	7160000	7730000	4470000	4700000	4350000
pmb0163	696.4	355.4	8.11	695.4	[M+H]+	-	DGMG (18:2) isomer3	Lipids	6350000	6450000	6430000	6510000	5430000	4510000	6930000	7210000	7820000	4500000	4910000	4400000
pmb0164	355.1	147.2	8.46	354.1	[M+H]+	-	MAG (18:2) isomer1	Lipids	720000	629000	767000	815000	756000	700000	436000	440000	427000	559000	562000	451000
pmb0165	494.3	184.1	8.55	493.3	[M+H]+	-	LysoPC 16:1	Lipids	5100000	3700000	3770000	2500000	1850000	3120000	99900	124000	109000	4120000	4240000	4410000
pmb0168	700.1	184.4	9.33	699.1	[M+H]+	-	PC 16:1/14:1	Lipids	353000	540000	494000	347000	651000	530000	38900	37700	39000	371000	404000	452000
pmb0197	298.1	166.3	1.16	297.1	[M+H]+	-	N2-methylguanosine	Nucleotide and derivates	778000	920000	823000	959000	838000	925000	1100000	1040000	1190000	997000	989000	917000
pmb0202	153	110	1.18	152	[M+H]+	C00385	Xanthine	Nucleotide and derivates	1200000	677000	654000	747000	1130000	1060000	602000	739000	705000	941000	938000	934000
pmb0235	323.1	177.4	2.44	322.1	[M+H]+	-	O-Feruloyl coumarin	Phenylpropanoids	858000	1450000	1100000	1060000	959000	1390000	279000	244000	363000	1110000	1020000	1040000
pmb0247	137.3	94.2	3.14	136.3	[M+H]+	C00568	p-Aminobenzoate	Organic acids and derivatives	360000	504000	362000	276000	308000	258000	132000	142000	144000	334000	255000	319000
pmb0287	351.4	334.3	7.47	350.4	[M+H]+	-	MAG (18:4) isomer2	Lipids	109000	81900	88500	63200	54000	44500	42700	49000	45100	65800	72800	70700
pmb0292	387.1	331.1	7.65	386.1	[M+H]+	C00187	Cholesterol	Lipids	639000	730000	3950000	365000	343000	4050000	509000	557000	590000	1560000	1710000	1660000
pmb0296	357.2	265.4	8.97	356.2	[M+H]+	-	MAG (18:1) isomer2	Lipids	2340000	1520000	2030000	1360000	1330000	1460000	459000	506000	468000	1700000	1720000	1770000
pmb0302	126.1	96	3.69	125.1	[M+H]+	C03557	2-Aminoethylphosphonate	Lipids	655000	559000	583000	456000	425000	646000	80600	135000	101000	524000	587000	562000
pmb0325	321.1	177.2	2.87	320.1	[M+H]+	-	N-Feruloyl spermidine	Phenolamides	94900	116000	57100	110000	71900	104000	9	9	9	121000	104000	86600
pmb0374	136.1	118.9	1.82	135.1	[M+H]+	-	Aminopurine	Others	11900000	24900000	10300000	26100000	14600000	9240000	249000	251000	329000	14700000	14100000	13600000
pmb0423	195.1	145.3	3.22	194.1	[M+H]+	-	Hydroxy-methoxycinnamate	Phenylpropanoids	44800000	35700000	36700000	37400000	35300000	36300000	33900000	35200000	36000000	32200000	35600000	35400000
pmb0426	219.1	174.4	3.84	218.1	[M+H]+	C08309	"5-Methoxy-N,N-dimethyltryptamine"	Alkaloids	1700000	1390000	1220000	1160000	1260000	1180000	631000	691000	656000	1240000	1280000	1200000
pmb0449	162.1	97.9	0.8	161.1	[M+H]+	C00956	2-Aminoadipic acid (L-Homoglutamic acid)	Amino acid and derivatives	6030000	5330000	4890000	6550000	7670000	5030000	7540000	7110000	8990000	5800000	6230000	6310000
pmb0464	458.1	116.3	0.81	457.1	[M+H]+	-	Aspartic acid di-O-glucoside	Amino acid and derivatives	666000	312000	313000	393000	773000	801000	227000	216000	190000	443000	556000	443000
pmb0475	671.2	509	2.85	670.2	[M+H]+	-	Gallic acid O-feruloyl-O-hexosyl-O-hexoside	Phenylpropanoids	424000	187000	324000	141000	85200	238000	80000	58300	9	167000	205000	156000
pmb0478	455.1	147.4	1.92	454.1	[M+H]+	-	Coumarin O-rutinoside	Phenylpropanoids	18000	35200	30100	50400	28000	37500	9	9	9	42200	36900	36300
pmb0484	104.1	60.1	0.76	103.1	[M+H]+	C00114	Choline	Alkaloids	7080000	6870000	5890000	5370000	6710000	6540000	1610000	1500000	1550000	5530000	5730000	5500000
pmb0488	146.2	72.2	0.56	145.2	[M+H]+	C00315	Spermidine	Phenolamides	1170000	2480000	1690000	686000	1510000	1980000	1180000	712000	717000	1160000	1640000	2450000
pmb0492	584.2	325	2.42	583.2	[M+H]+	-	"N',N"",N""'-p-coumaroyl-cinnamoyl-caffeoyl spermidine"	Phenolamides	3840000	3240000	3840000	3250000	1920000	2850000	1070000	947000	1170000	3570000	3910000	4120000
pmb0501	131.1	114.1	0.75	130.1	[M+H]+	C00179	Agmatine	Phenolamides	476000	425000	385000	225000	302000	266000	187000	247000	237000	279000	324000	369000
pmb0505	235.1	147.2	2.38	234.1	[M+H]+	-	N'-p-Coumaroyl putrescine	Phenolamides	159000	269000	120000	279000	297000	271000	9	9	9	178000	157000	190000
pmb0514	348.1	136.1	0.85	347.1	[M+H]+	C01367	Adenosine 3'-monophosphate	Nucleotide and derivates	36500000	68600000	30000000	40700000	30100000	33200000	3180000	3040000	2980000	34500000	34900000	37400000
pmb0530	664.2	136.2	1.16	663.2	[M+H]+	C00003	Nicotinic acid adenine dinucleotide	Nucleotide and derivates	6360000	6910000	6480000	3760000	5440000	6040000	909000	841000	1020000	4840000	4900000	4890000
pmb0532	349.1	137.3	1.16	348.1	[M+H]+	C00130	Inosine 5'-monophosphate	Nucleotide and derivates	3610000	5590000	2540000	4230000	2640000	2660000	211000	201000	303000	3240000	3290000	3670000
pmb0541	697.1	534.9	2.09	697.1	Protonated	-	Cyanidin 3-O-glucosyl-malonylglucoside	Anthocyanins	217000	105000	170000	131000	213000	118000	46200	43200	9	124000	141000	168000
pmb0545	477.1	315	3.32	477.1	Protonated	-	Rosinidin O-hexoside	Anthocyanins	63200	133000	198000	129000	91900	768000	1930000	2310000	2220000	270000	321000	312000
pmb0565	509.1	347.2	3.41	508.1	[M+H]+	-	Syringetin 3-O-hexoside	Flavonol	396000	331000	370000	217000	224000	388000	9	9	9	252000	277000	274000
pmb0580	417.1	255.1	5	416.1	[M+H]+	-	Chrysin 5-O-glucoside (Toringin)	Flavone	68900	111000	152000	125000	65800	168000	34500	44900	48900	91800	102000	105000
pmb0587	639.1	477	3.29	638.1	[M+H]+	-	Chrysoeriol O-glucuronic acid-O-hexoside	Flavone	9	9	777000	9	9	80600	9	9	9	104000	176000	244000
pmb0588	611.1	449.3	3.32	610.1	[M+H]+	-	"Luteolin 3',7-di-O-glucoside"	Flavone	102000	538000	202000	383000	190000	413000	177000	140000	142000	304000	301000	310000
pmb0595	479.2	317.2	4.17	478.2	[M+H]+	-	Isorhamnetin 5-O-hexoside	Flavonol	523000	687000	832000	535000	446000	815000	9	9	9	422000	444000	503000
pmb0600	609.4	301	4.08	608.4	[M+H]+	-	Chrysoeriol 7-O-rutinoside	Flavone	34600	108000	114000	9	119000	163000	9	54600	57900	125000	84300	99200
pmb0602	509.3	347.2	4.17	508.3	[M+H]+	-	Syringetin 7-O-hexoside	Flavone	429000	517000	373000	421000	358000	596000	9	9	9	452000	342000	342000
pmb0604	449.1	287.6	3.93	448.1	[M+H]+	C12249	Kaempferol 3-O-glucoside (Astragalin)	Flavonol	112000	290000	287000	232000	120000	426000	557000	542000	575000	191000	230000	172000
pmb0605	433.1	271.1	4.21	432.1	[M+H]+	C04608	Apigenin 7-O-glucoside (Cosmosiin)	Flavone	548000	971000	744000	1730000	1850000	1630000	195000	196000	196000	1080000	1100000	1150000
pmb0607	463.2	301.1	4.3	462.2	[M+H]+	-	Chrysoeriol 7-O-hexoside	Flavone	192000	324000	250000	353000	553000	383000	9	9	9	361000	390000	418000
pmb0613	757.1	577.2	2.68	756.1	[M+H]+	-	Apigenin 6-C-hexosyl-8-C-hexosyl-O-hexoside	Flavone	387000	801000	398000	406000	198000	479000	140000	108000	122000	479000	371000	458000
pmb0624	611.1	431.3	3.09	610.1	[M+H]+	-	6-C-hexosyl-luteolin O-hexoside	Flavone	140000	255000	150000	185000	122000	172000	9	9	9	162000	146000	106000
pmb0629	463.1	313.1	3.04	462.1	[M+H]+	-	Chrysoeriol 6-C-hexoside	Flavone	328000	449000	478000	255000	953000	365000	9	9	9	1030000	1940000	1910000
pmb0639	757.2	595.2	3.13	756.2	[M+H]+	-	8-C-hexosyl-apigenin O-hexosyl-O-hexoside	Flavone	1250000	1800000	1450000	1180000	772000	1730000	348000	243000	9	1290000	1210000	1350000
pmb0644	449.1	299.2	3.45	448.1	[M+H]+	-	Luteolin C-hexoside	Flavone	783000	2950000	1450000	2530000	1760000	2520000	471000	372000	300000	1840000	1850000	1690000
pmb0652	565.1	433.3	3.6	564.1	[M+H]+	-	C-hexosyl-apigenin O-pentoside	Flavone	10600000	17000000	14200000	16600000	16600000	18100000	3230000	2880000	2970000	13600000	14200000	15100000
pmb0661	609.1	463.3	3.87	608.1	[M+H]+	-	Chrysoeriol C-hexosyl-O-rhamnoside	Flavone	54100	162000	95800	82500	97800	122000	30000	16400	29800	143000	137000	140000
pmb0673	403.1	367.1	4.3	402.1	[M+H]+	-	Apigenin 6-C-pentoside	Flavone	9	62300	50700	98300	86400	58900	9	9	9	74100	55600	57200
pmb0681	403.1	367	4.32	402.1	[M+H]+	-	Apigenin 8-C-pentoside	Flavone	50800	59400	58300	79000	99700	76600	9	9	9	53300	83900	62100
pmb0691	757.1	431.4	3.09	756.1	[M+H]+	-	Luteolin C-hexosyl-O-rhamnoside O-hexoside	Flavone	95400	45000	106000	71400	83200	99000	69200	9	9	76000	91600	101000
pmb0693	565.1	433.3	3.39	564.1	[M+H]+	-	C-hexosyl-apigenin C-pentoside	Flavone	447000	645000	605000	860000	1290000	570000	60100	9	9	518000	517000	512000
pmb0701	463.1	313.2	3.89	462.1	[M+H]+	-	Chrysoeriol 8-C-hexoside	Flavone	9	406000	238000	631000	478000	278000	9	9	9	976000	1130000	1150000
pmb0703	801.1	445.3	3.96	800.1	[M+H]+	-	6-C-hexosyl-chrysoeriol O-feruloylhexoside	Flavone	714000	769000	797000	785000	596000	927000	182000	158000	177000	743000	681000	718000
pmb0711	611.2	303.1	3.7	610.2	[M+H]+	-	Quercetin 7-O-rutinoside	Flavonol	163000	65800	85900	210000	9	17300000	349000	334000	336000	257000	237000	295000
pmb0732	669.1	331	3.72	668.1	[M+H]+	-	Tricin 5-O-feruloylhexoside	Flavone	130000	95300	90600	71200	105000	57400	9	9	9	53400	69800	73300
pmb0751	321.1	147.3	3.81	320.1	[M+H]+	-	5-O-p-Coumaroyl shikimic acid	Organic acids and derivatives	557000	292000	258000	674000	703000	588000	167000	153000	177000	471000	519000	491000
pmb0752	369.1	177.1	3.01	368.1	[M+H]+	C02572	3-O-Feruloyl quinic acid	Organic acids and derivatives	263000	168000	138000	142000	126000	177000	185000	280000	257000	165000	169000	155000
pmb0764	144.1	113.2	2.6	143.1	[M+H]+	C04294	4-Methyl-5-thiazoleethanol	Alcohols	466000	256000	228000	273000	483000	403000	31200	19800	34300	312000	306000	289000
pmb0766	390.4	328.3	7.2	389.4	[M+H]+	-	Azoxystrobin acid	Organic acids and derivatives	1560000	2170000	1660000	2040000	1870000	1690000	3160000	2970000	2890000	2300000	2310000	2450000
pmb0767	302.4	60.2	7.25	301.4	[M+H]+	-	D-erythro-Dihydrosphingosine	Alcohols	881000	675000	925000	1240000	1010000	812000	169000	98400	104000	286000	267000	222000
pmb0769	485.1	323.1	3.79	484.1	[M+H]+	-	N-hexosyl-p-coumaroyl serotonin	Alkaloids	1400000	1230000	1150000	1360000	1410000	1090000	262000	9	9	1550000	999000	977000
pmb0770	353.1	177.1	4.79	352.1	[M+H]+	-	N-Feruloyl serotonin	Alkaloids	205000	131000	186000	107000	168000	184000	9	9	9	94600	84500	90600
pmb0782	86.1	69.2	1.19	85.1	[M+H]+	C01746	Piperidine	Alkaloids	12500000	13000000	14300000	15700000	16200000	11200000	13200000	14200000	14100000	15200000	13600000	15300000
pmb0789	332.1	314.3	1.16	331.1	[M+H]+	-	Pyridoxine O-glucoside	Vitamins and derivatives	11600000	32900000	15200000	34100000	42900000	29100000	10300000	9710000	10300000	26000000	24100000	24700000
pmb0800	123.1	79.9	1.52	122.1	[M+H]+	C00153	Niacinamide	Vitamins and derivatives	40300000	29000000	27200000	17400000	19000000	22200000	8670000	7990000	7340000	26000000	27700000	25800000
pmb0801	346	184.1	1.58	345	[M+H]+	-	4-Pyridoxic acid O-hexoside	Vitamins and derivatives	177000	657000	673000	550000	208000	471000	9	9	9	457000	384000	453000
pmb0802	220.2	202.1	2.15	219.2	[M+H]+	C00864	D-Pantothenic acid	Vitamins and derivatives	1050000	1140000	1120000	904000	898000	1240000	237000	258000	191000	963000	948000	936000
pmb0808	353.1	179	2.83	352.1	[M+H]+	-	"6,7-dihydroxycoumarin 6-O-quinic acid"	Phenylpropanoids	745000	447000	697000	804000	926000	621000	485000	468000	445000	649000	860000	544000
pmb0812	127.1	81.2	2.85	126.1	[M+H]+	C02835	Imidazole-4-acetate	Indole derivatives	1240000	1070000	1330000	689000	708000	1140000	9	9	9	826000	856000	870000
pmb0818	206.1	147.5	2.39	205.1	[M+H]+	C05660	Methoxyindoleacetic acid	Indole derivatives	1490000	1200000	1910000	2080000	2040000	1490000	10800000	10800000	10700000	3100000	3170000	3140000
pmb0819	157	130	2.39	156	[M+H]+	C02938	3-Indoleacetonitrile	Indole derivatives	107000	157000	521000	1110000	356000	105000	10300000	14200000	14000000	583000	536000	403000
pmb0829	98.9	80.9	0.88	97.9	[M+H]+	C00009	Phosphoric acid	Organic acids and derivatives	23300000	34800000	36700000	24000000	18100000	38200000	44500000	48600000	46900000	36700000	36600000	32000000
pmb0848	494.3	184.2	7.88	493.3	[M+H]+	-	LysoPC 16:1 (2n isomer)	Lipids	54400000	37100000	58100000	41500000	39000000	48900000	4230000	4090000	3960000	27600000	27800000	27900000
pmb0852	520.3	502.2	8.43	519.3	[M+H]+	-	LysoPC 18:2	Lipids	3160000	2270000	2430000	1360000	2060000	2720000	20400	19300	32200	3250000	3450000	3710000
pmb0854	518.3	459.3	8.79	517.3	[M+H]+	-	LysoPC 18:3	Lipids	77000000	68100000	69200000	62900000	47100000	75300000	17500000	12700000	12600000	58400000	56900000	53500000
pmb0855	496.3	184.2	8.8	495.3	[M+H]+	-	LysoPC 16:0	Lipids	4900000	5290000	5620000	4790000	3410000	6180000	1100000	813000	706000	4020000	3860000	4290000
pmb0856	480.5	339.2	8.86	479.5	[M+H]+	-	LysoPE 18:1 (2n isomer)	Lipids	33500000	31800000	39400000	25800000	21700000	22100000	7060000	6890000	6840000	14700000	14600000	14400000
pmb0859	522.4	184	8.91	521.4	[M+H]+	-	LysoPC 18:1 (2n isomer)	Lipids	3820000	2630000	4910000	2570000	2720000	2610000	144000	124000	134000	1670000	1630000	1770000
pmb0863	492.3	184	7.34	491.3	[M+H]+	-	LysoPC 16:2 (2n isomer)	Lipids	25900000	15300000	26100000	16000000	15800000	20100000	1140000	1120000	1100000	12300000	12200000	12200000
pmb0864	426.3	285.2	7.69	425.3	[M+H]+	-	LysoPE 14:0	Lipids	539000	579000	693000	497000	452000	492000	107000	100000	107000	390000	506000	440000
pmb0865	518.2	184.1	7.71	517.2	[M+H]+	-	LysoPC 18:3 (2n isomer)	Lipids	8930000	6300000	9030000	8060000	8040000	8990000	814000	755000	730000	5650000	5720000	5520000
pmb0866	468.1	184.4	7.74	467.1	[M+H]+	-	LysoPC 14:0	Lipids	1610000	1410000	1480000	1370000	1530000	1300000	255000	233000	212000	1320000	1300000	1130000
pmb0873	520	184.5	8.25	519	[M+H]+	-	LysoPC 18:2 (2n isomer)	Lipids	1660000	1290000	1660000	1360000	1340000	1520000	74000	70000	57100	988000	961000	992000
pmb0874	478.6	460.6	8.38	477.6	[M+H]+	-	LysoPE 18:2 (2n isomer)	Lipids	12500000	8650000	9510000	6410000	7130000	8870000	215000	210000	225000	11500000	11500000	12600000
pmb0876	454.2	313.3	8.74	453.2	[M+H]+	-	LysoPE 16:0	Lipids	1650000	1310000	1490000	1240000	826000	1200000	198000	119000	103000	585000	579000	582000
pmb0877	480.1	339.9	8.87	479.1	[M+H]+	-	LysoPE 18:1	Lipids	1240000	1120000	1550000	1010000	863000	794000	290000	253000	299000	545000	563000	548000
pmb0880	482.1	313.8	8.98	481.1	[M+H]+	-	LysoPE 18:0 (2n isomer)	Lipids	52000	34800	41200	32000	20100	47000	9	9	9	28400	30000	28900
pmb0882	522.1	504.2	9.07	521.1	[M+H]+	-	LysoPC 18:1	Lipids	29400000	19800000	20700000	9230000	12000000	21500000	251000	174000	199000	28500000	29900000	34100000
pmb0883	482.1	341.7	9.86	481.1	[M+H]+	-	LysoPE 18:0	Lipids	863000	780000	960000	976000	584000	687000	97200	44100	47600	229000	242000	230000
pmb0885	291	190.9	6.71	290	[M+H]+	-	"4-oxo-9Z,11Z,13E,15E-octadecatetraenoic acid"	Lipids	1380000	2000000	2340000	1250000	1290000	1010000	377000	374000	399000	1420000	1490000	1540000
pmb0889	279.3	95.1	8.96	278.3	[M+H]+	C08364	Punicic acid	Lipids	34500000	96500000	49300000	24900000	45800000	21100000	5600000	5480000	5430000	44000000	44600000	43000000
pmb0890	355.1	263.3	10.52	354.1	[M+H]+	-	MAG (18:2)	Lipids	7610000	7150000	7620000	8930000	5930000	5160000	10300000	10000000	10500000	5060000	5110000	4360000
pmb0964	366.2	204.1	0.8	365.2	[M+H]+	-	iP7G	Nucleotide and derivates	2330000	1600000	854000	1700000	2040000	2270000	692000	660000	742000	1710000	1640000	1600000
pmb0998	364.1	152.1	1.01	363.1	[M+H]+	C00144	Guanosine 5'-monophosphate	Nucleotide and derivates	978000	4600000	898000	1500000	960000	1500000	205000	166000	267000	1450000	1390000	1590000
pmb1096	118	91	2.39	117	[M+H]+	C00463	Indole	Indole derivatives	4720000	4060000	6030000	7470000	6760000	5110000	37400000	34600000	34600000	10200000	10200000	10300000
pmb1178	339.1	145.4	3.32	338.1	[M+H]+	-	O-Feruloyl 2-hydroxylcoumarin	Phenylpropanoids	183000	241000	168000	224000	125000	215000	9	9	148000	232000	181000	224000
pmb1240	503.2	311.1	3.79	502.2	[M+H]+	-	Phellodensin F	Others	28200000	19700000	20300000	21300000	24400000	24400000	12600000	12200000	11900000	21000000	21000000	22500000
pmb1283	448.1	163.5	4.16	447.1	[M+H]+	-	L-Glutaminyl-L-valyl-L-valyl-L-cysteine	Amino acid and derivatives	722000	616000	613000	756000	688000	892000	525000	478000	532000	575000	721000	622000
pmb1318	457.2	209.2	4.48	456.2	[M+H]+	-	8-Methyl-2-oxo-4-phenyl-2H-chromen-7-yl 4-(hexyloxy)benzoate	Organic acids and derivatives	13100000	12100000	13700000	15900000	14600000	14100000	5890000	5720000	5760000	12300000	12800000	12400000
pmb1452	275.1	213.2	6.23	274.1	[M+H]+	-	N-Lauryldiethanolamine	Others	409000	491000	494000	504000	417000	513000	393000	375000	360000	406000	416000	429000
pmb1530	317.1	137.1	7.34	316.1	[M+H]+	-	Phytocassane D	Terpene	539000	1060000	903000	629000	681000	587000	145000	159000	159000	728000	752000	749000
pmb1562	351	146.9	7.8	350	[M+H]+	-	MAG (18:4) isomer3	Lipids	282000	331000	280000	273000	284000	249000	594000	813000	724000	302000	342000	308000
pmb1574	277.2	93	8.21	276.2	[M+H]+	-	Octadecadien-6-ynoic acid	Lipids	7640000	9200000	8950000	4130000	4810000	3940000	582000	566000	537000	5730000	5880000	5800000
pmb1587	207.2	165.2	8.41	206.2	[M+H]+	-	"4-Hydroxy-3,5-diisopropylbenzaldehyde"	Organic acids and derivatives	194000	237000	244000	158000	156000	124000	9	9	9	237000	240000	286000
pmb1605	353.3	261.4	8.45	352.3	[M+H]+	-	MAG (18:3) isomer3	Lipids	25200000	21600000	24700000	27900000	27400000	25800000	14100000	13700000	13800000	18200000	18900000	18300000
pmb1626	534.4	263.3	9.22	533.4	[M+H]+	-	MGMG (18:2) isomer1	Lipids	13800000	9730000	11000000	5780000	5960000	11300000	3690000	1870000	1600000	13100000	17100000	17100000
pmb1650	279.2	149.4	9.71	278.2	[M+H]+	-	"Octadeca-11E,13E,15Z-trienoic acid"	Lipids	48500000	54200000	42100000	52900000	52200000	55800000	15900000	19100000	18800000	43200000	40900000	40900000
pmb1652	149	121	9.71	148	[M+H]+	-	Phthalic anhydride	Others	9280000	10100000	7970000	9700000	9540000	10500000	3630000	3460000	3750000	7760000	8180000	7740000
pmb1656	353.1	335.1	9.9	352.1	[M+H]+	-	MAG (18:3) isomer4	Lipids	2560000	1570000	2020000	2650000	1850000	2100000	4450000	4640000	4410000	1660000	1700000	1630000
pmb1754	184	125	0.78	183	[M+H]+	C00588	O-Phosphocholine	Alkaloids	8160000	11100000	7140000	13500000	14900000	11600000	2900000	3340000	3110000	10200000	10700000	9340000
pmb1912	474.2	327	2.3	473.2	[M+H]+	C00234	10-Formyl-THF	Organic acids and derivatives	29400000	35300000	31400000	22100000	21900000	30200000	9250000	8280000	8820000	26000000	25000000	26600000
pmb2211	343.1	240.7	6.59	342.1	[M+H]+	-	Cocamidopropyl betaine	Alkaloids	5600000	6460000	5550000	3810000	3050000	6870000	1610000	1430000	1490000	4130000	4510000	4600000
pmb2221	318.3	60.1	6.95	317.3	[M+H]+	C12144	4-Hydroxysphinganine	Lipids	5640000	3740000	6330000	4770000	3680000	3380000	3380000	2510000	2610000	1730000	1830000	1850000
pmb2222	319.1	283.7	7.07	318.1	[M+H]+	-	Phytocassane C	Terpene	242000	143000	309000	220000	157000	151000	152000	108000	125000	75700	89500	79800
pmb2251	694.1	353.7	7.6	693.1	[M+H]+	-	DGMG (18:1)	Lipids	64400000	76100000	70400000	88600000	72800000	77800000	36400000	35900000	39100000	51900000	55200000	40300000
pmb2260	480.1	184.5	7.76	479.1	[M+H]+	-	LysoPC 15:1	Lipids	92700	79600	79800	9	71600	113000	9	9	9	116000	91700	104000
pmb2319	482.3	184.1	8.26	481.3	[M+H]+	-	LysoPC 15:0	Lipids	2590000	2440000	2840000	2580000	1920000	2980000	1100000	1040000	1040000	2430000	2530000	2660000
pmb2325	353.1	261.8	8.42	352.1	[M+H]+	-	MAG (18:3) isomer2	Lipids	16500000	13500000	17100000	18800000	17500000	16500000	8640000	8360000	8990000	11900000	11700000	11600000
pmb2363	357.2	265.3	8.76	356.2	[M+H]+	-	MAG (18:1) isomer1	Lipids	1550000	1550000	1640000	1840000	1280000	1060000	610000	617000	592000	887000	911000	881000
pmb2383	534.1	337.7	9.04	533.1	[M+H]+	-	MGMG (18:2) isomer2	Lipids	10900000	8150000	12300000	7350000	6200000	7880000	4960000	5340000	5300000	6420000	6640000	5390000
pmb2388	524.1	184	8.91	523.1	[M+H]+	-	LysoPC 18:0 (2n isomer)	Lipids	11400000	7880000	13100000	6390000	6360000	7760000	384000	357000	352000	4690000	4740000	4820000
pmb2406	510.1	184.4	9.34	509.1	[M+H]+	-	LysoPC 17:0	Lipids	2120000	1990000	2420000	1930000	1120000	2100000	715000	442000	447000	1320000	1420000	1270000
pmb2444	353.2	261.3	10.06	352.2	[M+H]+	-	MAG (18:3) isomer1	Lipids	2760000	1030000	1440000	1400000	1420000	1660000	267000	296000	319000	2250000	2340000	2310000
pmb2467	279.2	95.1	10.62	278.2	[M+H]+	C06427	α-Linolenic acid	Lipids	1230000	1000000	1070000	812000	857000	853000	173000	169000	162000	901000	965000	825000
pmb2497	197	153	0.71	198	[M-H]-	C05584	4-Hydroxy-3-methoxymandelate	Organic acids and derivatives	43700	50000	35600	15100	20200	29800	7670	20400	8090	17900	29000	46200
pmb2507	213.1	97	0.92	214.1	[M-H]-	C00672	2-Deoxyribose 1-phosphate	Others	3420000	3570000	3030000	759000	863000	2670000	362000	254000	316000	2040000	1750000	1810000
pmb2561	190.1	84	2.37	191.1	[M-H]-	C02712	N-Acetylmethionine	Amino acid and derivatives	48200	33700	9	9	9	35800	143000	147000	148000	64800	66600	59200
pmb2591	245	203.2	3.87	246	[M-H]-	C03137	Acetyl tryptophan	Amino acid and derivatives	88400	35100	90600	66700	40800	58700	50100	61800	54400	89400	74000	76500
pmb2620	207.1	133.1	5.52	208.1	[M-H]-	-	"3,4-Dimethoxycinnamic acid"	Phenylpropanoids	146000	61600	109000	64700	87400	108000	9	9	9	116000	81600	72600
pmb2640	199	181	9.66	200	[M-H]-	C02679	Lauric acid (C12:0)	Lipids	12000	14500	9350	14800	11600	10700	5180	5250	5170	11500	9960	11000
pmb2653	649.1	145	0.76	650.1	[M-H]-	-	D(+)-Melezitose O-rhamnoside	Carbohydrates	207000	61800	76900	74500	31600	68300	6770	9640	14600	77900	52000	47200
pmb2654	460.1	117.9	0.78	461.1	[M-H]-	-	Anthranilate O-hexosyl-O-hexoside	Organic acids and derivatives	172000	193000	122000	83900	90900	147000	7800	9150	4600	115000	92600	100000
pmb2657	289.1	97.1	0.71	290.1	[M-H]-	C03406	Argininosuccinate	Organic acids and derivatives	567000	481000	540000	306000	434000	493000	86400	84100	83800	431000	421000	433000
pmb2684	328.1	134.2	1.68	329.1	[M-H]-	C00575	Cyclic AMP	Nucleotide and derivates	1890000	1840000	1340000	1820000	1510000	1970000	255000	211000	249000	1590000	1600000	1610000
pmb2778	295	277.3	8.96	296	[M-H]-	-	"9,10-EODE"	Lipids	6890000	19200000	10200000	5390000	9360000	4190000	1190000	1180000	1180000	9530000	9310000	8650000
pmb2786	293	275	8.42	294	[M-H]-	-	9-HOTrE	Lipids	6300000	10500000	7970000	5410000	7180000	4850000	974000	949000	965000	7730000	7340000	6900000
pmb2787	293.2	275.1	9.19	294.2	[M-H]-	-	9-KODE	Lipids	1170000	1190000	1160000	1640000	1360000	875000	120000	116000	110000	1270000	1210000	1120000
pmb2789	309	209	7.54	310	[M-H]-	-	13-HpOTrE(r)	Lipids	2850000	6350000	4020000	2980000	2780000	2390000	511000	545000	507000	3510000	3370000	3220000
pmb2791	309.1	209.1	7.55	310.1	[M-H]-	-	9-HpOTrE	Lipids	2840000	6230000	3980000	2700000	2560000	1850000	483000	479000	464000	3270000	3300000	3070000
pmb2792	293	193.1	7.81	294	[M-H]-	-	13-HOTrE(r)	Lipids	84900	61400	68600	102000	97000	83200	71600	63100	66200	84600	75000	70800
pmb2795	177	145	5.5	178	[M-H]-	-	4-Methoxycinnamic acid	Phenylpropanoids	1820000	1090000	1050000	2270000	2960000	2400000	215000	211000	220000	4520000	4410000	4570000
pmb2799	295	195.2	9.74	296	[M-H]-	-	"12,13-EODE"	Lipids	167000	224000	189000	177000	175000	104000	25200	25600	27600	165000	164000	149000
pmb2804	311.1	171.3	7.87	312.1	[M-H]-	C04717	13-HPODE	Lipids	174000	499000	271000	167000	205000	102000	39800	40000	37700	223000	193000	201000
pmb2826	147	87.1	1.03	148	[M-H]-	C00815	Citramalate	Organic acids and derivatives	759000	927000	826000	500000	615000	763000	9	9	9	802000	711000	676000
pmb2831	315.1	153.1	2.44	316.1	[M-H]-	-	Protocatechuic acid O-glucoside	Polyphenol	24000000	15900000	18900000	19400000	20000000	14300000	15400000	13800000	14400000	20200000	19400000	18200000
pmb2850	329	314	5.73	330	[M-H]-	-	Tricin	Flavone	9	9	9	9	9	9	28200	25700	24600	7530	8170	10200
pmb2858	665.1	161	0.81	666.1	[M-H]-	C02052	Maltotetraose	Carbohydrates	78100	52200	50400	47700	75500	73600	7420	9	9	55600	62200	56100
pmb2867	350.1	144.1	1.72	351.1	[M-H]-	-	Kynurenic acid O-hexside	Organic acids and derivatives	361000	481000	370000	328000	356000	356000	52200	46400	46800	368000	347000	352000
pmb2871	315.1	153	1.84	316.1	[M-H]-	-	"2,5-dihydroxy benzoic acid O-hexside"	Organic acids and derivatives	29100000	18300000	20700000	26000000	21400000	20000000	17500000	16000000	18500000	23700000	22400000	20500000
pmb2873	214.1	134	3.65	215.1	[M-H]-	-	3-(2-Naphthyl)-D-alanine	Amino acid and derivatives	297000	413000	378000	432000	304000	326000	323000	287000	319000	376000	374000	335000
pmb2893	291.2	119.2	2.46	292.2	[M-H]-	-	N-p-Coumaroyl hydroxyagmatine	Phenolamides	25800	20600	25500	30900	30900	17700	9	9	9	21800	27700	23400
pmb2922	565.1	323.1	1.11	566.1	[M-H]-	C00029	Uridine 5'-diphospho-D-glucose	Nucleotide and derivates	2940000	3950000	4860000	2200000	4470000	4700000	4230000	4960000	3860000	5470000	3960000	2830000
pmb2928	331	313.1	2.02	332	[M-H]-	-	Gallic acid O-Hexoside	Organic acids and derivatives	14600000	10700000	11500000	9810000	9880000	9560000	2290000	1990000	2140000	10200000	10200000	10100000
pmb2933	311.1	149.1	2.16	312.1	[M-H]-	-	Caftaric acid	Phenylpropanoids	9470	29200	21200	54600	63900	38100	9	9	9	36100	34500	36100
pmb2940	385.1	205	3.26	386.1	[M-H]-	-	1-O-beta-D-Glucopyranosyl sinapate	Phenylpropanoids	14600000	24200000	21000000	21400000	10000000	21700000	30800000	30100000	29700000	20300000	19200000	19800000
pmb2979	549.2	387.1	3.91	550.2	[M-H]-	-	Hesperetin O-malonylhexoside	Flavanone	994000	1240000	1160000	1280000	870000	1260000	208000	171000	140000	906000	908000	842000
pmb2984	491.1	287.1	5.09	492.1	[M-H]-	-	Acetyl-eriodictyol O-hexoside	Flavone	38200	31100	20000	17800	25100	31100	9	9	9	29600	25200	22500
pmb2987	487.1	163	2.63	488.1	[M-H]-	-	Acacetin O-acetyl hexoside	Flavone	63500	54000	64700	107000	44600	67900	83600	92700	87500	66300	59800	67900
pmb2999	461.1	299.1	3.87	462.1	[M-H]-	-	Chrysoeriol 5-O-hexoside	Flavone	9	9	46800	132000	9	2390000	414000	431000	398000	295000	341000	306000
pmb3000	503.1	341.1	3.94	504.1	[M-H]-	-	Chrysoeriol O-acetylhexoside	Flavone	24000	16900	18700	43000	18000	23900	91500	75100	91700	30100	29200	28900
pmb3023	449.1	287	3.37	450.1	[M-H]-	-	Eriodictyol C-hexoside	Flavone	11000000	17800000	14900000	32800000	41600000	23200000	440000	458000	502000	18300000	17600000	17100000
pmb3028	535	491.3	3.75	536	[M-H]-	-	Tricin O-sinapic acid	Flavone	425000	671000	623000	907000	1530000	652000	9	97000	102000	582000	613000	537000
pmb3041	521.1	329.2	3.81	522.1	[M-H]-	-	Tricin O-saccharic acid	Flavone	15200000	11400000	10600000	10700000	11900000	10800000	7430000	7990000	7540000	12000000	11300000	12400000
pmb3046	491.1	315.1	4.3	492.1	[M-H]-	-	Tricin 7-O-hexoside	Flavone	9	9	9	9	9	9	337000	355000	367000	35500	35800	32200
pmb3056	355.1	121.1	1.89	356.1	[M-H]-	-	Homovanilloyl quinic acid	Organic acids and derivatives	178000	306000	169000	180000	329000	389000	9	9	9	234000	204000	182000
pmb3058	369	191	2.16	370	[M-H]-	-	Quinic acid O-glucuronic acid	Organic acids and derivatives	99400	135000	60800	57000	120000	143000	9	9	9	67300	82500	81200
pmb3061	499.1	163.1	2.1	500.1	[M-H]-	-	5-O-p-coumaroyl quinic acid O-hexoside	Organic acids and derivatives	29500	80200	42900	61800	20800	67500	13400	11800	16400	42200	40700	45700
pmb3066	481.1	319.2	2.62	482.1	[M-H]-	-	5-O-p-coumaroyl shikimic acid O-hexoside	Organic acids and derivatives	78000	55800	77600	70100	65600	80600	130000	138000	126000	75500	72500	71900
pmb3068	337.1	173.1	2.85	338.1	[M-H]-	-	1-O-p-Coumaroyl quinic acid	Organic acids and derivatives	9170	31200	15500	23700	15500	27900	9	9	9	24500	25400	22800
pmb3072	481.1	319.3	3.23	482.1	[M-H]-	-	3-O-p-coumaroyl shikimic acid O-hexoside	Organic acids and derivatives	515000	458000	560000	654000	315000	594000	623000	542000	620000	549000	562000	499000
pmb3074	337.1	191.1	3.3	338.1	[M-H]-	-	3-O-p-Coumaroyl quinic acid	Organic acids and derivatives	23500000	19500000	22800000	24100000	35700000	26400000	5490000	5320000	5370000	23700000	24200000	24200000
pmb3075	319	145.1	3.93	320	[M-H]-	-	3-O-p-Coumaroyl shikimic acid	Organic acids and derivatives	97000	52600	39100	152000	153000	126000	27600	30200	29900	105000	104000	127000
pmb3081	289.1	97	1.08	290.1	[M-H]-	-	Glucarate O-Phosphoric acid	Others	1320000	1010000	739000	674000	1490000	2020000	1050000	866000	966000	683000	507000	627000
pmb3088	421.1	241.1	0.71	422.1	[M-H]-	C00689	Trehalose 6-phosphate	Carbohydrates	31000	30500	22100	20900	25600	21500	10100	8760	8940	25300	23500	22600
pmb3093	351.1	105.1	2.39	352.1	[M-H]-	-	"6,7-dihydroxycoumarin 7-O-quinic acid"	Phenylpropanoids	60800	249000	158000	177000	110000	189000	128000	136000	151000	170000	170000	134000
pmb3099	153	125	1.56	154	[M-H]-	C06608	Diethyl phosphate	Organic acids and derivatives	641000	667000	450000	617000	753000	482000	9	9	9	522000	449000	440000
pmb3101	175.1	115	2.75	176.1	[M-H]-	C02504	2-Isopropylmalate	Organic acids and derivatives	7290000	3990000	5710000	2400000	2620000	3970000	272000	244000	237000	3910000	3790000	3880000
pmb3107	359.1	182.1	2.26	360.1	[M-H]-	-	Syringic acid O-glucoside	Organic acids and derivatives	112000	293000	271000	326000	129000	354000	147000	119000	137000	233000	221000	216000
pmb3110	167	108	3.31	168	[M-H]-	C06672	Vanillic acid	Phenylpropanoids	92300	117000	109000	136000	138000	66500	18200	20200	24800	105000	97900	104000
pmb3317	371.1	179.1	1.85	372.1	[M-H]-	-	Quinacyl syringic acid	Organic acids and derivatives	72000	113000	59400	82500	79200	106000	9	9	9	89100	58600	83400
pmb3894	329.1	229.1	5.91	330.1	[M-H]-	-	Di-O-methylquercetin	Flavonol	1390000	1900000	1800000	1200000	1150000	832000	267000	253000	277000	1300000	1240000	1240000
pmc0066	333.1	137.1	0.7	332.05	[M+H]+	C06196	2'-Deoxyinosine-5'-monophosphate	Nucleotide and derivates	20600000	18600000	19800000	17300000	10800000	25100000	6600000	7690000	7220000	16400000	17800000	16100000
pmc0274	167.1	121.1	1.92	166.1	[M+H]+	C16614	6-Methylmercaptopurine	Nucleotide and derivates	21700000	21200000	27000000	22400000	19800000	20300000	39300000	38500000	41100000	24500000	24600000	24100000
pmc0281	400.2	136.1	1.94	399.2	[M+H]+	-	Adenosine O-ribose	Nucleotide and derivates	4680000	5410000	6260000	7460000	4750000	5200000	18300000	16200000	16600000	6690000	6770000	6800000
pmc0304	384.1	252	2.06	383.12	[M+H]+	-	Succinyladenosine	Nucleotide and derivates	15000000	17100000	16300000	5340000	5600000	10600000	2830000	2710000	2820000	12100000	11300000	11400000
pmc0682	133.1	105.1	4.32	132.1	[M+H]+	-	4-Aminoindole	Indole derivatives	1380000	1780000	1610000	1700000	1210000	2000000	364000	351000	323000	1440000	1560000	1520000
pmc0960	544.4	485.2	8.91	543.4	[M+H]+	-	LysoPC 20:4	Lipids	80500000	56000000	86000000	47500000	47500000	51900000	3580000	3250000	3190000	38800000	39400000	37100000
pmc1990	299.1	223.1	6.78	300.1	[M-H]-	-	"4'-Hydroxy-5,7-dimethoxyflavanone"	Flavanone	47400	49400	38300	38800	51700	34400	489000	533000	522000	262000	297000	308000
pmd0017	203	83	0.62	202	[M+H]+	C00750	Spermine	Phenolamides	5990000	6200000	6180000	11300000	12700000	4850000	14100000	14100000	14400000	9280000	8240000	9160000
pmd0023	266	134	1.81	267	[M-H]-	C00212	Adenosine	Nucleotide and derivates	644000	1180000	531000	980000	548000	348000	135000	125000	129000	643000	657000	667000
pmd0130	468.3	184	7.73	467.3	[M+H]+	-	LysoPC 14:0 (2n isomer)	Lipids	2180000	2450000	2690000	2250000	2010000	2180000	410000	385000	368000	1940000	1950000	1970000
pmd0132	496.3	184	8.8	495.33	[M+H]+	-	LysoPC 16:0 (2n isomer)	Lipids	5990000	5280000	5580000	5050000	3590000	6260000	1140000	844000	831000	4230000	4440000	3930000
pmd0136	524.4	184	9.91	523.36	[M+H]+	-	LysoPC 18:0	Lipids	54900000	50700000	51300000	40700000	27000000	45300000	8390000	4990000	4900000	27300000	25600000	26200000
pmd0144	550.4	184	9.96	549.37	[M+H]+	-	LysoPC 20:1 (2n isomer)	Lipids	587000	504000	666000	505000	439000	611000	41500	22300	39200	316000	290000	278000
pmd0145	550.4	184.1	10	549.37	[M+H]+	-	LysoPC 20:1	Lipids	717000	509000	727000	592000	452000	641000	38200	38600	36100	337000	318000	319000
pmd0158	424.2	227.2	7.51	425.2	[M-H]-	-	LysoPE 14:0 (2n isomer)	Lipids	13100	14800	12900	9030	8100	9090	2760	3490	1850	15500	13100	11900
pmd0160	452.3	255.2	8.73	453.3	[M-H]-	-	LysoPE 16:0 (2n isomer)	Lipids	29500000	25600000	29000000	25100000	16800000	20500000	4830000	3080000	3070000	13600000	12400000	12600000
pme0001	609.2	301	4.07	610.19	[M-H]-	C09806	Hesperetin 7-O-neohesperidoside (Neohesperidin)	Flavanone	31100	73900	73000	28000	139000	9	26000	25900	30400	64700	60700	64800
pme0004	190.1	127	0.84	189.11	[M+H]+	C02427	L-Homocitrulline	Amino acid and derivatives	1540000	1790000	1760000	1150000	1730000	1190000	362000	342000	338000	1280000	1190000	1310000
pme0006	116.1	70.1	0.81	115.06	[M+H]+	C00148	L-Proline	Amino acid and derivatives	4070000	3950000	4620000	4120000	6400000	3770000	2090000	1990000	2130000	4450000	4510000	4560000
pme0008	176.1	113	0.79	175.1	[M+H]+	C00327	L-Citrulline	Amino acid and derivatives	7120000	10100000	18700000	1960000	3320000	2300000	111000000	120000000	123000000	19200000	19200000	19600000
pme0010	106	60	0.79	105.04	[M+H]+	C00065	L-Serine	Amino acid and derivatives	3160000	3290000	3610000	2570000	2700000	2130000	2770000	2930000	2860000	2790000	2840000	2790000
pme0011	132	88	0.8	133.04	[M-H]-	C00049	L-Aspartic acid	Amino acid and derivatives	7040000	7780000	9660000	3040000	4060000	4630000	2300000	2230000	2220000	5340000	5490000	5490000
pme0014	148.1	84	0.75	147.05	[M+H]+	C00025	L-Glutamic acid	Amino acid and derivatives	60000000	67800000	54600000	36900000	54600000	60800000	22700000	24600000	24100000	53500000	53700000	53900000
pme0015	239	62	0.78	240.02	[M-H]-	C00491	L-(-)-Cystine	Amino acid and derivatives	9	9	41300	9	9	9	525000	538000	567000	14100	20200	19700
pme0019	132.1	86.2	1.27	131.09	[M+H]+	C00123	L-Leucine	Amino acid and derivatives	3100000	2880000	3500000	3620000	3740000	2740000	2910000	3110000	3240000	3420000	3290000	3040000
pme0021	166	120	1.93	165.08	[M+H]+	C00079	L-Phenylalanine	Amino acid and derivatives	21300000	20300000	26100000	21300000	18800000	19500000	39800000	38100000	41100000	24400000	24000000	23400000
pme0023	120	74	0.76	119.06	[M+H]+	C00188	L-Threonine	Amino acid and derivatives	2850000	3190000	3220000	2510000	3030000	2930000	1760000	1840000	1960000	2800000	2940000	2700000
pme0025	209.1	146	1.92	208.08	[M+H]+	C00328	L-Kynurenine	Amino acid and derivatives	629000	705000	742000	385000	492000	538000	530000	552000	166000	522000	497000	589000
pme0026	147	84	0.78	146.11	[M+H]+	C00047	L-(+)-Lysine	Amino acid and derivatives	13700000	18500000	51600000	8720000	8720000	4790000	43600000	48200000	50900000	21800000	23000000	22000000
pme0031	127	110	1.59	126.04	[M+H]+	C00178	Thymine	Nucleotide and derivates	494000	505000	337000	231000	580000	356000	87200	79900	9	368000	325000	364000
pme0032	135	92	1.16	136.04	[M-H]-	C00262	Hypoxanthine	Nucleotide and derivates	77900	26500	49600	74000	50400	42700	61000	53300	50200	50400	49400	41800
pme0037	156.1	110	0.72	155.07	[M+H]+	C00135	L-Histidine	Amino acid and derivatives	12200000	8280000	8550000	4060000	3560000	6490000	638000	666000	660000	6130000	5910000	5810000
pme0038	112	95	0.82	111.04	[M+H]+	C00380	Cytosine	Nucleotide and derivates	1420000	2440000	1170000	1730000	1180000	1280000	328000	352000	376000	1190000	1350000	1390000
pme0039	118.1	72.1	0.85	117.08	[M+H]+	C00183	L-Valine	Amino acid and derivatives	18200000	18800000	17500000	18200000	19900000	15800000	11700000	11800000	12700000	17500000	17000000	17400000
pme0043	175	116	0.73	174.11	[M+H]+	C00062	L-(+)-Arginine	Amino acid and derivatives	19600000	16000000	47100000	4260000	6660000	5020000	31400000	32700000	35600000	19700000	20800000	22100000
pme0050	203	116	2.39	204.09	[M-H]-	C00078	L-Tryptophan	Amino acid and derivatives	7800000	5980000	9860000	10800000	9950000	7290000	64100000	63800000	64400000	16000000	16400000	15800000
pme0056	145.1	101	2.57	146.06	[M-H]-	-	"2,3-dimethylsuccinic acid"	Amino acid and derivatives	5080000	7110000	6970000	5850000	7620000	4660000	928000	906000	892000	5910000	5670000	5510000
pme0076	190.1	130	1.16	189.06	[M+H]+	C00624	N-Acetyl-L-glutamic acid	Amino acid and derivatives	435000	644000	497000	531000	569000	602000	337000	405000	386000	573000	636000	651000
pme0085	359.3	196.7	3.87	360.3	[M-H]-	C01850	Rosmarinic acid	Organic acids and derivatives	174000	265000	308000	206000	319000	277000	99400	75200	77400	219000	203000	183000
pme0108	126.1	109	1.16	125.06	[M+H]+	C02376	5-Methylcytosine	Nucleotide and derivates	481000	425000	9	453000	528000	417000	61900	47400	86300	298000	336000	303000
pme0109	212.2	166	1.45	211.08	[M+H]+	C07194	"(-)-3-(3,4-Dihydroxyphenyl)-2-methylalanine"	Amino acid and derivatives	229000	217000	284000	187000	247000	223000	542000	465000	489000	248000	299000	276000
pme0113	251.3	84	1.13	250.06	[M+H]+	C00669	γ-Glu-Cys	Amino acid and derivatives	837000	588000	414000	332000	925000	906000	30500	23200	44100	378000	391000	377000
pme0118	110.1	66	3	111.03	[M-H]-	C05942	Pyrrole-2-carboxylic acid	Amino acid and derivatives	153000	152000	111000	150000	137000	124000	9	9	9	127000	122000	121000
pme0120	118.2	101	0.84	117.08	[M+H]+	C00431	5-Aminovaleric acid	Amino acid and derivatives	480000	529000	336000	302000	317000	321000	56300	38700	39100	383000	404000	464000
pme0122	189.2	126	1.14	188.12	[M+H]+	C02727	N6-Acetyl-L-lysine	Amino acid and derivatives	11000000	14800000	15500000	7190000	11900000	7710000	3110000	3280000	3340000	10100000	9740000	10400000
pme0133	281.3	166	2.37	280.11	[M+H]+	-	Asp-phe	Amino acid and derivatives	482000	583000	501000	440000	532000	483000	215000	161000	191000	449000	440000	467000
pme0138	189.2	84	1.11	188.08	[M+H]+	-	Nα-Acetyl-L-glutamine	Amino acid and derivatives	15300000	19800000	19300000	9760000	15400000	11900000	4670000	5110000	4960000	14500000	12700000	15000000
pme0161	118.1	72	0.75	119.06	[M-H]-	C00263	L-Homoserine	Amino acid and derivatives	27200	17400	21500	6390	8170	10400	4850	6620	6550	26800	17400	10700
pme0163	335.1	123	0.8	334.06	[M+H]+	C00455	β-Nicotinamide mononucleotide	Nucleotide and derivates	2370000	2410000	2000000	1650000	1480000	2630000	620000	481000	701000	1810000	1790000	1790000
pme0170	217.1	158	1.14	216.12	[M+H]+	-	Nα-Acetyl-L-arginine	Amino acid and derivatives	1810000	1050000	1030000	392000	465000	676000	224000	214000	215000	884000	760000	744000
pme0174	132.1	57	1.29	131.06	[M+H]+	-	N-Propionylglycine	Amino acid and derivatives	884000	707000	974000	917000	975000	601000	718000	755000	791000	808000	850000	813000
pme0181	170.1	124	0.72	169.09	[M+H]+	C01152	1-Methylhistidine	Amino acid and derivatives	485000	726000	438000	379000	750000	455000	291000	265000	194000	385000	429000	440000
pme0183	152.1	135	0.86	151.05	[M+H]+	-	2-Hydroxy-6-aminopurine	Nucleotide and derivates	1160000	1690000	882000	1630000	1390000	1050000	168000	154000	234000	1010000	1120000	1080000
pme0186	298.1	208	1.59	299.09	[M-H]-	-	8-Hydroxyguanosine	Nucleotide and derivates	79100	102000	84300	70200	64600	70200	19600	9	9	64000	83800	74500
pme0190	187.1	130	1.91	188.12	[M-H]-	C02155	N-Glycyl-L-leucine	Amino acid and derivatives	78800	156000	85200	160000	65600	69900	63900	67100	74700	83500	84000	91800
pme0193	147.1	84	0.76	146.07	[M+H]+	C00064	L-Glutamine	Amino acid and derivatives	14200000	18800000	53100000	8140000	8890000	5180000	47100000	50500000	49300000	24100000	23500000	23100000
pme0202	611.2	303	3.7	610.15	[M+H]+	C05625	Quercetin 3-O-rutinoside (Rutin)	Flavonol	113000	53800	9	235000	9	14200000	269000	290000	321000	224000	198000	209000
pme0207	103	59.1	1.29	104.05	[M-H]-	-	3-Hydroxybutyrate	Organic acids and derivatives	1490000	2270000	1720000	1350000	1370000	2420000	607000	533000	607000	1740000	1540000	1410000
pme0225	133.1	74	0.78	132.05	[M+H]+	C00152	L-Asparagine	Amino acid and derivatives	637000	1990000	1720000	407000	731000	324000	2080000	2330000	2380000	1110000	1250000	1120000
pme0231	247.1	130	4.07	246.1	[M+H]+	-	N-(3-Indolylacetyl)-L-alanine	Amino acid and derivatives	187000	74100	110000	46500	61900	42700	9	9	14400	74200	73600	93500
pme0234	190	144	2.66	189.04	[M+H]+	C01717	Kynurenic acid	Organic acids and derivatives	23800000	22100000	17300000	20300000	22900000	34300000	2270000	2400000	2320000	20700000	20500000	21100000
pme0237	183.1	137	4.77	182.06	[M+H]+	-	"Ethyl 3,4-Dihydroxybenzoate (Ethyl protocatechuate)"	Organic acids and derivatives	237000	274000	179000	162000	231000	198000	9	9	9	168000	205000	178000
pme0238	113	95	2.14	112.02	[M+H]+	-	2–furanoic acid	Organic acids and derivatives	2350000	3740000	2930000	2980000	2740000	3560000	649000	738000	565000	2920000	2670000	2680000
pme0240	121	77	4.57	122.04	[M-H]-	C00180	Benzoic acid	Organic acids and derivatives	589000	386000	338000	458000	414000	518000	254000	345000	329000	651000	680000	741000
pme0243	131	87	1.86	132.04	[M-H]-	C00489	Glutaric acid	Organic acids and derivatives	3690000	4330000	3550000	1400000	3390000	4310000	1680000	1630000	1690000	3430000	3230000	3350000
pme0245	145.1	101	2.58	146.06	[M-H]-	C06104	Adipic acid	Organic acids and derivatives	6210000	8540000	8230000	6950000	9010000	5600000	1080000	1030000	1070000	6910000	6730000	6560000
pme0246	122	76	0.77	121.02	[M+H]+	C00097	L-Cysteine	Amino acid and derivatives	55000	93000	9	9	129000	70900	9	14100	12900	25900	36400	55200
pme0247	130.1	84	0.76	131.06	[M-H]-	C01157	trans-4-Hydroxy-L-proline	Amino acid and derivatives	33800	37000	28800	28500	57200	38300	4510	6350	5310	26500	29500	21300
pme0250	187.1	125	4.47	188.1	[M-H]-	C08261	Azelaic acid	Organic acids and derivatives	5160000	5820000	5620000	3350000	3830000	3500000	2750000	2850000	2760000	4620000	4400000	4390000
pme0253	174.1	86	3.51	173.11	[M+H]+	C02710	N-Acetyl-l-leucine	Amino acid and derivatives	301000	184000	269000	135000	160000	145000	40800	36000	40300	171000	167000	188000
pme0257	111	80	1.23	112.03	[M-H]-	C00106	Uracil	Nucleotide and derivates	817000	1100000	676000	696000	820000	812000	338000	365000	425000	707000	778000	693000
pme0267	131	87	2.12	132.04	[M-H]-	-	2-Methylsuccinic acid	Organic acids and derivatives	2080000	2160000	2290000	2100000	2920000	1650000	399000	439000	485000	2110000	1980000	1950000
pme0274	132.1	69	1.2	131.09	[M+H]+	C02378	6-Aminocaproic acid	Organic acids and derivatives	5950000	5900000	6560000	6870000	7600000	5170000	5690000	5970000	6290000	7010000	6420000	6950000
pme0278	191.1	128	0.79	190.1	[M+H]+	C00666	"2,6-Diaminooimelic acid"	Amino acid and derivatives	154000	179000	169000	80700	126000	101000	398000	416000	362000	187000	150000	158000
pme0281	165	121	2.96	166.03	[M-H]-	C06337	Terephthalic acid	Organic acids and derivatives	2510000	3070000	2690000	2090000	2640000	2340000	9	9	9	2550000	2390000	2570000
pme0282	165	77	2.95	166.03	[M-H]-	C01606	Phthalic acid	Organic acids and derivatives	219000	229000	200000	183000	196000	210000	32200	36300	54500	198000	195000	208000
pme0285	146.1	87	0.84	145.09	[M+H]+	C01035	4-Guanidinobutyric acid	Organic acids and derivatives	5180000	6520000	4720000	5490000	5780000	4540000	1570000	1510000	1560000	4480000	4610000	4930000
pme0291	160.1	114	3.13	159.13	[M+H]+	-	Dl-2-Aminooctanoic acid	Organic acids and derivatives	132000	86700	104000	53200	56100	82900	9	9	9	83900	84700	74400
pme0295	146.1	86	1.62	145.07	[M+H]+	-	4-Acetamidobutyric acid	Organic acids and derivatives	2100000	1900000	1590000	1480000	2430000	2680000	809000	647000	9	2620000	2950000	2890000
pme0300	149.1	103	5.45	148.05	[M+H]+	C00423	trans-Cinnamate	Phenylpropanoids	188000	68800	233000	9	9	9	397000	430000	445000	68500	85100	57300
pme0303	179	135	3.23	180.04	[M-H]-	C01197	Caffeate	Phenylpropanoids	9250000	11200000	8980000	8380000	9460000	8080000	193000	188000	180000	8420000	8710000	8890000
pme0305	193.1	134	4.07	194.06	[M-H]-	C01494	Ferulic acid	Phenylpropanoids	5610000	7210000	5800000	6660000	6340000	3830000	1280000	1270000	1280000	5710000	5740000	5630000
pme0309	183	124	3.14	184.04	[M-H]-	-	Methyl gallate	Organic acids and derivatives	26200	21900	12800	14400	15700	172000	9	9	9	26500	31700	34100
pme0333	579.2	271	4.01	578.16	[M+H]+	C12627	Apigenin 7-O-neohesperidoside (Rhoifolin)	Flavone	9	9	9	9	9	2950000	81800	82400	92200	470000	422000	437000
pme0359	433.1	271	3.81	432.11	[M+H]+	-	Apigenin 5-O-glucoside	Flavone	1180000	1940000	1430000	2910000	3480000	2920000	75700	83600	152000	1780000	2140000	2220000
pme0368	579.2	271	4.01	578.16	[M+H]+	-	Apigenin 7-rutinoside (Isorhoifolin)	Flavone	9	9	9	9	9	3060000	70100	66400	111000	426000	429000	385000
pme0369	593.2	285	3.83	594.16	[M-H]-	-	Kaempferol 3-O-rutinoside (Nicotiflorin)	Flavonol	9	9	9	9	9	851000	95000	85300	60900	21600	16200	12600
pme0371	433.1	271	4.22	434.12	[M-H]-	C09099	Naringenin 7-O-glucoside (Prunin)	Flavanone	109000	205000	166000	422000	411000	168000	68100	9	73500	248000	248000	208000
pme0376	271.1	151	5.59	272.07	[M-H]-	C00509	Naringenin	Flavanone	12700	28600	16400	36000	55800	27400	9	9	9	31600	23000	27300
pme0391	177	121	4.61	176.05	[M+H]+	C03081	4-Methylumbelliferone	Phenylpropanoids	346000	243000	271000	183000	223000	257000	9	9	9	145000	219000	202000
pme0397	173.1	93	0.81	174.05	[M-H]-	C00493	Shikimic acid	Organic acids and derivatives	61100	40400	30200	42900	41400	78100	36100	46600	44900	36200	51800	37100
pme0399	355.1	163	2.72	354.1	[M+H]+	C00852	Chlorogenic acid (3-O-Caffeoylquinic acid)	Organic acids and derivatives	13000000	9890000	9870000	7200000	13800000	11900000	1150000	1000000	906000	8830000	9090000	10000000
pme0414	153	93	4.01	152.05	[M+H]+	C00755	Vanillin	Organic acids and derivatives	303000	223000	287000	447000	422000	161000	202000	228000	218000	313000	328000	350000
pme0418	165.1	119	3.71	166.06	[M-H]-	C01744	3-(4-Hydroxyphenyl)propionic acid	Phenylpropanoids	71500	59100	76700	142000	124000	60300	28500	24900	16200	86700	74700	83000
pme0421	275.1	169	5.56	274.08	[M+H]+	C00774	Phloretin	Flavanone	258000	220000	230000	249000	156000	150000	48800	76200	9	147000	179000	198000
pme0422	193.1	134	4.08	194.06	[M-H]-	-	3-Hydroxy-4-methoxycinnamic acid	Phenylpropanoids	5580000	7230000	5900000	7170000	6620000	3780000	1260000	1220000	1290000	5850000	5980000	5510000
pme0486	117	73	1.33	118.03	[M-H]-	C02170	Methylmalonic acid	Organic acids and derivatives	26100000	21700000	20800000	15300000	17500000	19700000	1370000	1380000	1370000	18500000	19900000	19800000
pme0490	124	78	1.16	123	[M+H]+	C00253	Nicotinic acid	Vitamins and derivatives	4430000	3340000	4040000	5550000	4310000	3900000	3740000	3840000	3990000	4130000	4660000	3880000
pme0491	138	94	1.47	139	[M-H]-	C01020	6-hydroxynicotinic acid	Vitamins and derivatives	159000	268000	298000	242000	334000	203000	9	9	9	202000	211000	249000
pme0500	503.4	323	0.81	504.17	[M-H]-	-	D(+)-Melezitose	Carbohydrates	65600	47900	38600	70400	72100	64800	10600	9460	8390	59300	52900	55400
pme0513	151	59	0.77	152.07	[M-H]-	C00379	Xylitol	Alcohols	121000	171000	114000	118000	159000	199000	9	9	9	128000	122000	120000
pme0516	179.2	87	0.74	180.06	[M-H]-	C00137	Inositol	Alcohols	1290000	1370000	776000	1390000	2480000	1310000	595000	621000	589000	1400000	1200000	1210000
pme0519	341	119	0.8	342.12	[M-H]-	-	D-(+)-Sucrose	Carbohydrates	4690000	2960000	1530000	3100000	3800000	4620000	591000	622000	586000	2900000	2880000	2710000
pme0534	195.2	74.9	0.63	196.06	[M-H]-	C00257	Gluconic acid	Others	3430000	3500000	2960000	2380000	3390000	3410000	877000	840000	810000	3190000	2970000	2810000
pme0543	160.1	116	4.37	161.05	[M-H]-	-	Indole-5-carboxylic acid	Indole derivatives	96900	122000	115000	70000	111000	45600	176000	133000	154000	116000	106000	83800
pme1002	138.1	103	1.26	137.08	[M+H]+	C00483	L-Tyramine	Amino acid and derivatives	249000	218000	125000	269000	313000	80100	146000	139000	150000	241000	217000	215000
pme1014	445.3	341.3	10.77	444.3	[M+H]+	C00828	Menaquinone (K2)	Vitamins and derivatives	6870000	12300000	6760000	6840000	10100000	7800000	14300000	9350000	11200000	97100000	122000000	156000000
pme1018	613.2	484	1.16	612.15	[M+H]+	C00127	Glutathione oxidized	Amino acid and derivatives	4640000	6950000	5490000	1550000	2810000	3900000	679000	611000	740000	4050000	4090000	4990000
pme1021	177.1	99	0.86	178.05	[M-H]-	C00198	"D-(+)-Glucono-1,5-lactone"	Carbohydrates	181000	179000	116000	174000	106000	109000	23000	24500	39300	182000	131000	140000
pme1063	243.1	110	1.24	244.07	[M-H]-	C00299	Uridine	Nucleotide and derivates	1180000	2230000	1480000	2220000	951000	654000	884000	849000	902000	1380000	1350000	1330000
pme1070	180.1	119.3	1.16	181.07	[M-H]-	C00082	L-(-)-Tyrosine	Amino acid and derivatives	1130000	819000	976000	1270000	702000	782000	1530000	1270000	1390000	958000	916000	955000
pme1090	308	233	1.16	307.08	[M+H]+	C00051	Glutathione reduced form	Amino acid and derivatives	6030000	4360000	2670000	1960000	8630000	6180000	274000	286000	299000	2330000	2330000	2480000
pme1097	134.1	107	1.17	135.06	[M-H]-	C00147	Adenine	Nucleotide and derivates	1290000	1070000	1220000	1660000	613000	910000	912000	874000	791000	1010000	972000	987000
pme1104	130.1	82	1.26	131.1	[M-H]-	C00407	L-Isoleucine	Amino acid and derivatives	137000	139000	154000	177000	143000	121000	242000	188000	206000	137000	135000	146000
pme1107	150	133	1.32	151.05	[M-H]-	C00242	Guanine	Nucleotide and derivates	92700	120000	94500	251000	157000	52700	18600	18300	17700	95500	110000	114000
pme1119	269.1	137	0.83	268.08	[M+H]+	C00294	Inosine	Nucleotide and derivates	170000	113000	107000	96900	9	118000	57500	38900	79500	94600	85800	92100
pme1175	282.1	150	1.5	283.09	[M-H]-	C00387	Guanosine	Nucleotide and derivates	6200000	8960000	6670000	7060000	3610000	3230000	2650000	2500000	2740000	5470000	5440000	5380000
pme1184	268.1	152	1.67	267.1	[M+H]+	C00330	Deoxyguanosine	Nucleotide and derivates	195000	337000	339000	251000	210000	230000	173000	150000	158000	235000	267000	240000
pme1210	150	61	1.15	149.05	[M+H]+	C00073	L-Methionine	Amino acid and derivatives	2980000	3510000	3690000	3520000	3130000	2570000	2120000	2190000	2670000	3190000	3320000	3190000
pme1218	124	106	1.15	123.03	[M+H]+	C10164	2-Picolinic acid	Organic acids and derivatives	733000	538000	651000	806000	666000	691000	652000	663000	717000	654000	742000	640000
pme1228	221.1	204	1.66	220.09	[M+H]+	C00643	5-Hydroxy-L-tryptophan	Amino acid and derivatives	390000	383000	390000	365000	280000	462000	805000	707000	610000	338000	415000	323000
pme1242	322.4	130	1.24	321.1	[M+H]+	C11347	S-(methyl)glutathione	Amino acid and derivatives	142000	208000	208000	101000	185000	157000	183000	173000	158000	202000	178000	213000
pme1261	206.1	76	2.18	205.13	[M+H]+	C05944	Pantothenol	Alcohols	175000	23600	27200	41800	26600	40500	87700	90600	79700	53000	64200	58800
pme1266	167.1	124	1.85	166.05	[M+H]+	C16357	3-Methylxanthine	Nucleotide and derivates	79800	82500	76100	128000	85700	69100	9	9	9	61900	44600	85900
pme1281	246	96.9	2.01	247.03	[M-H]-	C00018	Pyridoxal 5'-phosphate	Vitamins and derivatives	689000	464000	272000	169000	296000	588000	9	9	9	389000	366000	351000
pme1283	383	134	1.36	384.12	[M-H]-	C00021	S-(5'-Adenosy)-L-homocysteine	Amino acid and derivatives	556000	585000	411000	492000	526000	366000	70500	77500	68500	447000	455000	439000
pme1292	167.1	123	2.12	168.04	[M-H]-	C00544	Homogentisic acid	Organic acids and derivatives	468000	315000	166000	365000	699000	881000	1690000	1680000	1770000	413000	429000	435000
pme1294	283	151	1.75	284.08	[M-H]-	C01762	Xanthosine	Nucleotide and derivates	2640000	2530000	3130000	1300000	1830000	1420000	660000	607000	610000	2010000	2010000	2050000
pme1313	237.1	192	1.98	236.08	[M+H]+	C02700	N'-Formylkynurenine	Amino acid and derivatives	262000	254000	267000	204000	206000	255000	670000	596000	684000	258000	280000	256000
pme1368	128	82	1.16	129.08	[M-H]-	C00408	L-Pipecolic acid	Amino acid and derivatives	162000	104000	229000	82000	103000	138000	202000	218000	164000	168000	141000	152000
pme1373	306	110	1.17	307.06	[M-H]-	C00239	2'-Deoxycytidine-5'-monophosphate	Nucleotide and derivates	42400	20400	37400	5600	55500	36900	6590	6280	3460	26100	16200	20300
pme1378	282.1	149.6	2.27	281.11	[M+H]+	C02494	1-Methyladenosine	Nucleotide and derivates	52200	59000	44000	49200	43400	37900	17700	25200	23000	52100	62700	54700
pme1383	170.1	134.1	1.16	169.07	[M+H]+	C00314	Pyridoxine	Vitamins and derivatives	329000	709000	322000	1020000	1360000	817000	163000	198000	152000	672000	639000	676000
pme1399	355.2	178.5	8.4	354.15	[M+H]+	C16417	Xanthohumol	Flavanone	156000	115000	160000	168000	164000	160000	91400	88800	90400	131000	127000	112000
pme1417	161.1	144	2.74	160.1	[M+H]+	C00398	L-Tryptamine	Alkaloids	70900	86800	62500	148000	160000	100000	109000	94600	66100	108000	118000	106000
pme1419	164	104	1.77	163	[M+H]+	-	L-Methionine methyl ester	Amino acid and derivatives	1060000	822000	945000	526000	689000	747000	73300	79100	79700	664000	629000	626000
pme1434	371.1	209	2.58	372.14	[M-H]-	C01533	Syringin	Phenylpropanoids	208000	187000	179000	97500	120000	149000	9	9	9	161000	133000	144000
pme1436	163	119	3.86	164.05	[M-H]-	C00811	p-Coumaric acid	Phenylpropanoids	15000000	12800000	13200000	30200000	28300000	11600000	4930000	4820000	4680000	17800000	17300000	17600000
pme1453	233	159	4.16	232.12	[M+H]+	C01598	Melatonin	Alkaloids	176000	207000	161000	171000	116000	169000	73800	96200	45100	154000	168000	184000
pme1473	296	134	2.9	297.09	[M-H]-	C00170	5'-Deoxy-5'-(methylthio)adenosine	Nucleotide and derivates	102000	130000	136000	153000	173000	71700	9	9	9	183000	178000	176000
pme1486	457.2	169	3.33	458.09	[M-H]-	C09731	Epigallate catechin gallate (EGCG)	Polyphenol	22500	9	9	9	75800	9	9	9	9	17400	21100	17000
pme1496	267.1	252	6.33	268.07	[M-H]-	C00858	Formononetin (4'-O-methyldaidzein)	Isoflavone	5050	9120	11500	7190	8630	9870	10100	6680	9190	8390	8830	8230
pme1514	305	125	2.76	306	[M-H]-	C12136	Epigallocatechin (EGC)	Polyphenol	51200	9	36100	45700	50700	50600	9	9	9	45600	54700	52600
pme1518	403.1	373	7.06	402.13	[M+H]+	C10112	Nobiletin	Flavone	234000	322000	448000	295000	678000	328000	244000	252000	242000	357000	354000	349000
pme1535	305	125	2.28	306.07	[M-H]-	C12127	(+)-Gallocatechin (GC)	Polyphenol	40000	64900	53300	43700	59400	36300	9	9	9	57200	46200	51500
pme1550	373.1	343	7.54	372.12	[M+H]+	C10190	Tangeretin	Flavone	204000	169000	222000	150000	306000	189000	183000	198000	186000	183000	211000	207000
pme1552	465.1	319	3.63	464.1	[M+H]+	C10108	Myricetin 3-O-rhamnoside (Myricitrin)	Flavonol	53500	55600	32900	55600	46800	40300	19200	33100	33400	37700	35700	64500
pme1598	463.1	301	3.85	464.13	[M-H]-	-	Hesperetin 5-O-glucoside	Flavanone	157000	191000	218000	140000	96900	37800000	1630000	1770000	1650000	283000	249000	244000
pme1600	303.1	167	6.28	302.08	[M+H]+	-	7-O-Methyleriodictyol	Flavanone	46100	72100	41000	19300	16300	40300	9	15000	9	33500	25900	35500
pme1605	593.2	285	3.76	594.16	[M-H]-	-	Kaempferol 3-O-robinobioside (Biorobin)	Flavonol	9	11900	9	16000	9	964000	80700	87100	76400	18900	21400	24300
pme1611	433.1	313	3.75	434.12	[M-H]-	-	Isohemiphloin	Flavone	797000	1410000	1020000	1870000	2260000	1550000	159000	169000	150000	1500000	1460000	1420000
pme1624	433.1	283	3.78	432.11	[M+H]+	C01714	Isovitexin	Flavone	6260000	11300000	7660000	13600000	16400000	14600000	1080000	1050000	1150000	10300000	10800000	10600000
pme1637	179.1	146	3.88	180.08	[M-H]-	C00590	Coniferyl alcohol	Phenylpropanoids	408000	177000	177000	339000	400000	377000	122000	117000	129000	326000	280000	315000
pme1640	371.1	267	11.9	370.11	[M+H]+	-	sesamolin	Phenylpropanoids	2090000	4930000	2450000	7500000	7760000	2850000	7370000	8890000	10600000	82100000	67200000	90900000
pme1646	357.1	151	5.41	358.14	[M-H]-	-	Pinoresinol	Phenylpropanoids	20500	21300	16000	23200	13900	11900	18300	21500	17800	24800	14000	15600
pme1665	593.2	311	3.36	594.16	[M-H]-	C08064	Isovitexin 7-O-glucoside (Saponarin)	Flavonoid	1250000	2150000	1530000	2080000	2110000	2240000	339000	372000	462000	1840000	1750000	1860000
pme1683	477.2	258	2.15	476.17	[M+H]+	C12276	D-Pantothenic dcid	Organic acids and derivatives	5740000	5800000	6350000	4160000	4580000	6420000	309000	270000	304000	4550000	4640000	4500000
pme1691	147.1	87.2	0.85	146.12	[M+H]+	C08201	Acetylcholine	Alkaloids	283000	556000	221000	242000	332000	489000	145000	143000	125000	358000	287000	503000
pme1695	223.1	193	4.06	224.07	[M-H]-	C00482	Sinapic acid	Phenylpropanoids	125000	293000	170000	249000	167000	141000	39500	48900	25900	176000	179000	160000
pme1709	138.1	78	3.73	137.05	[M+H]+	-	Nicotinic Acid Methyl Ester (Methyl Nicotinate)	Vitamins and derivatives	5130000	3300000	5190000	5990000	5690000	9880000	677000	770000	775000	8750000	9370000	9430000
pme1711	117.1	59	2.03	118.06	[M-H]-	-	3-Hydroxy-3-methyl butyric acid	Organic acids and derivatives	293000	356000	363000	260000	216000	171000	121000	121000	119000	249000	293000	257000
pme1712	275	257	0.79	276.13	[M-H]-	C00449	L-Saccharopine	Amino acid and derivatives	561000	1010000	709000	458000	619000	415000	316000	322000	287000	855000	669000	614000
pme1730	117	59	0.74	118.03	[M-H]-	-	D-Erythronolactone	Organic acids and derivatives	37000	31600	9	30800	75000	25400	36600	48000	33500	29500	21100	33400
pme1738	138.1	95	0.8	137.07	[M+H]+	C02918	3-Carbamyl-1-methylpyridinium (1-Methylnicotinamide)	Alkaloids	78200	82300	50300	47200	68000	61100	14400	9	8220	48400	34400	40000
pme1806	367	190.9	3.64	368.11	[M-H]-	-	Chlorogenic acid methyl ester	Organic acids and derivatives	4650000	3930000	4390000	3100000	4600000	3680000	962000	910000	965000	3750000	3610000	3870000
pme1814	153	108	2.5	154.03	[M-H]-	C00628	"2,5-dihydroxybenzoic acid (Gentisic acid)"	Organic acids and derivatives	760000	677000	488000	544000	553000	683000	9	9	9	580000	564000	599000
pme1816	353	191	2.35	354.1	[M-H]-	C17147	Neochlorogenic acid (5-O-Caffeoylquinic acid)	Organic acids and derivatives	1610000	5660000	2870000	2630000	2180000	5070000	451000	377000	355000	3360000	3040000	3200000
pme1824	153.1	109	2.48	154.03	[M-H]-	C00230	Protocatechuic acid	Polyphenol	1590000	1680000	1190000	1140000	1320000	1340000	238000	282000	232000	1350000	1370000	1430000
pme1828	118.1	59	0.79	117.08	[M+H]+	C00719	Betaine	Alkaloids	878000	1070000	796000	891000	901000	759000	1010000	1110000	1110000	783000	1060000	1030000
pme1832	119	101	1.37	118.03	[M+H]+	C00042	Succinic acid	Organic acids and derivatives	2070000	1920000	1700000	1500000	1820000	1820000	9	9	9	1820000	1840000	1950000
pme1841	103	86	0.76	102.12	[M+H]+	C01672	"1,5-Diaminopentane"	Phenolamides	82300	75600	75200	104000	48500	84000	99100	103000	111000	70200	79100	92500
pme1846	179	71	0.77	180.06	[M-H]-	C00031	D(+)-Glucose	Carbohydrates	1740000	1820000	872000	1570000	1980000	1500000	428000	342000	349000	1380000	1210000	1290000
pme1851	130.1	88	0.81	131.07	[M-H]-	C00300	Creatine	Organic acids and derivatives	1240000	1280000	1340000	1160000	1100000	1660000	884000	852000	660000	1310000	1190000	1090000
pme1894	183	83	0.76	182.08	[M+H]+	C00794	D-Sorbitol	Alcohols	779000	921000	1050000	1400000	1550000	694000	1560000	1480000	1590000	1100000	1100000	1200000
pme1936	114.1	86	0.62	113.06	[M+H]+	C00791	Creatinine	Organic acids and derivatives	720000	746000	661000	861000	847000	637000	826000	868000	815000	760000	782000	772000
pme1949	375	255	3.26	376.14	[M-H]-	C00255	Riboflavin	Vitamins and derivatives	489000	292000	461000	354000	283000	479000	555000	568000	560000	415000	404000	405000
pme1966	126	108	0.83	125.02	[M+H]+	C00245	2-Aminoethanesulfonic acid	Organic acids and derivatives	270000	371000	240000	382000	395000	365000	9	29700	37100	272000	276000	202000
pme1977	173.1	111	3.87	174.09	[M-H]-	C08278	Suberic acid	Organic acids and derivatives	407000	349000	359000	216000	293000	270000	122000	132000	136000	300000	321000	297000
pme1988	90	44	0.78	89.05	[M+H]+	C00041	L-Alanine	Amino acid and derivatives	3480000	3810000	3810000	2000000	2410000	2470000	1940000	2010000	2140000	2820000	2910000	2910000
pme2019	149	59	0.81	150.05	[M-H]-	-	DL-Arabinose	Carbohydrates	612000	749000	294000	620000	786000	595000	108000	148000	156000	527000	490000	466000
pme2033	133	71	0.85	134.02	[M-H]-	C00497	L(-)-Malic acid	Organic acids and derivatives	9760000	8760000	5360000	9300000	10200000	7470000	941000	882000	764000	8120000	7590000	7810000
pme2036	191	85	0.92	192.06	[M-H]-	C00296	Quinic acid	Organic acids and derivatives	21400000	30000000	13800000	12800000	22800000	39400000	6300000	5880000	4990000	19600000	17100000	19300000
pme2046	170	96	0.79	169.18	[M+H]+	-	3-N-Methyl-L-histidine	Amino acid and derivatives	180000	213000	107000	160000	271000	230000	9	32600	9	112000	170000	169000
pme2050	191	111	0.86	192.03	[M-H]-	C00158	Citric acid	Organic acids and derivatives	9840000	12800000	6020000	5940000	9950000	16600000	260000	177000	94700	8120000	7690000	8090000
pme2111	175	87	0.85	176.12	[M-H]-	C00072	L-ascorbate	Vitamins and derivatives	16600000	808000	286000	317000	14900000	20500000	299000	253000	190000	463000	310000	311000
pme2122	112.1	95	0.84	111.08	[M+H]+	C00388	Histamine	Amino acid and derivatives	1400000	2050000	959000	1360000	974000	1020000	306000	300000	336000	1080000	986000	1060000
pme2142	173.1	84	1.17	174.1	[M-H]-	C01047	L-Theanine	Amino acid and derivatives	11900	12600	24300	9	9	13100	49800	29500	35500	14800	14500	12600
pme2167	157	111	1.18	156.02	[M+H]+	C00295	Orotic acid	Vitamins and derivatives	8540000	7300000	6250000	1770000	3030000	4040000	1190000	1240000	1430000	5490000	3670000	6000000
pme2169	115	71	1.19	116.01	[M-H]-	C00122	Fumaric acid	Organic acids and derivatives	21900000	17600000	17900000	19700000	20300000	15500000	3100000	2770000	2990000	18600000	16600000	16800000
pme2237	181.1	101	0.76	182.08	[M-H]-	C01697	Dulcitol	Alcohols	120000	204000	109000	119000	181000	161000	9370	17700	16000	146000	128000	158000
pme2241	129	85	1.62	130.03	[M-H]-	C02226	Citraconic acid	Organic acids and derivatives	1940000	1650000	1540000	1380000	1870000	2210000	9	9	9	1710000	1610000	1610000
pme2253	177.1	59	0.79	178.05	[M-H]-	C01040	L-Gulonic-γ-lactone	Others	104000	129000	125000	165000	196000	102000	237000	246000	248000	166000	143000	148000
pme2256	151.1	71	0.77	152.07	[M-H]-	C01904	D-Arabitol	Alcohols	190000	221000	126000	167000	221000	250000	6080	9340	5890	170000	147000	151000
pme2263	243.1	200	3.38	244.09	[M-H]-	C00120	Biotin	Vitamins and derivatives	18100	10900	14800	8270	16700	10400	9	9	9	12900	12200	12200
pme2268	138	94	0.79	137.05	[M+H]+	C01004	Trigonelline	Alkaloids	32000000	36000000	27000000	17600000	31300000	29500000	2770000	2630000	3160000	24000000	26700000	24200000
pme2277	152	108	1.22	153.04	[M-H]-	-	3-Aminosalicylic acid	Organic acids and derivatives	95800	9	160000	82500	9	130000	9	9	9	83200	163000	150000
pme2278	362	211	1.17	363.06	[M-H]-	-	Guanosine monophosphate	Nucleotide and derivates	219000	346000	175000	177000	99900	179000	55500	60600	34500	206000	170000	173000
pme2292	89	72	0.64	88.1	[M+H]+	C00134	Putrescine	Phenolamides	231000	135000	342000	110000	30800	162000	1200000	1200000	1220000	200000	194000	177000
pme2366	122.1	105	2.26	121.09	[M+H]+	C05332	Phenethylamine	Others	574000	941000	602000	1250000	1250000	545000	174000	218000	203000	793000	763000	672000
pme2380	145	101	1.14	146.02	[M-H]-	-	A-Ketoglutaric acid	Organic acids and derivatives	1570000	1810000	1460000	1040000	1210000	1860000	236000	216000	208000	1590000	1210000	1000000
pme2427	222.1	180	2.61	223.09	[M-H]-	-	N-Acetyl-L-tyrosine	Amino acid and derivatives	472000	115000	265000	129000	103000	152000	43700	39800	37000	174000	176000	188000
pme2433	106	88	0.79	105.08	[M+H]+	C06772	Diethanolamine	Others	159000	140000	178000	120000	126000	94600	136000	201000	189000	216000	106000	173000
pme2435	163	59	0.76	164.07	[M-H]-	C01019	L-Fucose	Carbohydrates	480000	381000	237000	293000	279000	317000	9	9	9	402000	356000	396000
pme2459	449.1	287.2	3.87	448.1	[M+H]+	C03951	Luteolin 7-O-glucoside (Cynaroside)	Flavone	637000	2080000	1750000	1330000	497000	6500000	3650000	3730000	4120000	1440000	1440000	1190000
pme2478	137.1	108.4	3.06	138.03	[M-H]-	C16700	Protocatechuic aldehyde	Polyphenol	1310000	2280000	1290000	1660000	2180000	1220000	215000	198000	214000	1750000	1620000	1740000
pme2527	133	116	0.78	132.16	[M+H]+	C00077	L(+)-Ornithine	Amino acid and derivatives	121000	313000	295000	75700	146000	54500	644000	676000	790000	181000	226000	221000
pme2529	163.2	101	0.75	164.07	[M-H]-	C07326	"1,5-Anhydro-D-glucitol"	Alcohols	603000	474000	271000	325000	308000	445000	9	9	9	506000	443000	489000
pme2555	346	134	1.16	347.06	[M-H]-	C00020	Adenosine 5'-monophosphate	Nucleotide and derivates	2330000	3620000	1950000	2200000	1770000	1880000	143000	120000	83700	2150000	2020000	1820000
pme2560	176	134	1.27	175.05	[M+H]+	C01042	N-Acetylaspartate	Amino acid and derivatives	301000	504000	308000	377000	487000	493000	140000	127000	73800	397000	383000	408000
pme2569	219	202	1.16	218.09	[M+H]+	C03740	(5-L-Glutamyl)-L-amino acid	Amino acid and derivatives	318000	359000	503000	280000	318000	307000	211000	193000	243000	309000	273000	307000
pme2589	159.1	87	1.24	160.04	[M-H]-	C00322	Oxoadipic acid	Organic acids and derivatives	105000	74300	74200	115000	115000	129000	149000	144000	131000	125000	84100	94800
pme2596	184.1	148	1.67	183.05	[M+H]+	C00847	4-Pyridoxic acid	Alkaloids	2230000	3680000	2610000	2790000	2120000	3950000	673000	636000	499000	2470000	2510000	2580000
pme2598	167.1	123	2.44	168.04	[M-H]-	-	"3,4-Dihydroxybenzeneacetic acid"	Organic acids and derivatives	425000	640000	361000	400000	557000	308000	9	9	9	402000	418000	391000
pme2601	89	59	1.19	90.03	[M-H]-	C01013	3-Hydroxypropanoic acid	Organic acids and derivatives	538000	515000	463000	509000	530000	445000	131000	112000	124000	510000	435000	456000
pme2617	166	102	0.76	165.05	[M+H]+	-	Methionine sulfoxide	Amino acid and derivatives	192000	204000	203000	361000	367000	182000	342000	363000	427000	306000	239000	246000
pme2634	118	72	0.85	117.08	[M+H]+	C01826	Dl-Norvaline	Amino acid and derivatives	11100000	11200000	10600000	11000000	12400000	9450000	8390000	8250000	8890000	10900000	10600000	10200000
pme2651	742.1	620.1	1.15	743.08	[M-H]-	C00006	NADP	Nucleotide and derivates	574000	814000	1040000	174000	345000	436000	280000	226000	212000	630000	448000	451000
pme2661	383	323	5.46	384.34	[M-H]-	C05443	Vitamin D3	Vitamins and derivatives	40700	55300	28800	23700	52800	17600	35400	20900	21700	45400	35800	24100
pme2670	121	92	3.72	122.04	[M-H]-	C00633	4-Hydroxybenzaldehyde	Organic acids and derivatives	7130000	25800000	29100000	20100000	13600000	7180000	2210000	2340000	2360000	25900000	25200000	25500000
pme2693	131	114	0.8	130.11	[M+H]+	C02714	N-Acetylputrescine	Phenolamides	421000	294000	282000	167000	210000	242000	126000	131000	156000	209000	240000	251000
pme2698	313.4	166	3.62	312.15	[M+H]+	-	Phe-Phe	Amino acid and derivatives	50300	59700	30900	91000	66200	72900	58900	26500	48400	49400	67100	88300
pme2706	153.2	109	2.42	154.03	[M-H]-	C00196	"2,3-Dihydroxybenzoic acid"	Organic acids and derivatives	1650000	1730000	1170000	1180000	1330000	1400000	206000	199000	201000	1360000	1320000	1400000
pme2723	146.1	91	4.54	145.05	[M+H]+	C08493	Indole-3-carboxaldehyde	Indole derivatives	920000	1380000	1090000	785000	1170000	473000	422000	327000	395000	814000	822000	895000
pme2735	399.2	250	0.77	398.14	[M+H]+	C00019	S-(5'-Adenosyl)-L-methionine	Amino acid and derivatives	28200000	19900000	22600000	22700000	20200000	19300000	3860000	3340000	2770000	11300000	15800000	15500000
pme2746	784.2	437	2.79	785.16	[M-H]-	C00016	Flavin adenine dinucleotide (FAD)	Nucleotide and derivates	5190000	4920000	4920000	2360000	2890000	4630000	303000	324000	316000	3340000	3480000	3560000
pme2755	222	144	0.62	221.09	[M+H]+	C00140	N-Acetyl-D-glucosamine	Carbohydrates	227000	246000	261000	507000	477000	188000	483000	500000	620000	349000	358000	324000
pme2761	161	73	0.95	162.02	[M-H]-	C01127	4-Hydroxy-2-oxoglutaric acid	Organic acids and derivatives	196000	269000	82000	242000	284000	219000	9	9	9	171000	248000	271000
pme2786	219	160	3.32	218.11	[M+H]+	C00978	N-Acetyl-5-hydroxytryptamine	Alkaloids	1560000	1070000	1140000	733000	973000	1080000	606000	626000	724000	919000	907000	909000
pme2801	167	150	1.85	166.05	[M+H]+	C16353	7-Methylxanthine	Nucleotide and derivates	95100	118000	85600	122000	116000	135000	118000	106000	125000	122000	138000	129000
pme2827	239	223	6.77	240.25	[M-H]-	C00517	Palmitaldehyde	Lipids	2050000	2060000	1730000	1920000	2170000	1520000	24700000	26100000	25500000	13000000	12400000	14100000
pme2830	140	79	0.75	141.02	[M-H]-	-	O-Phosphorylethanolamine	Others	34300	37200	27500	20200	21700	20900	9490	11800	14700	24600	33800	28800
pme2836	178.1	160	2.95	177.08	[M+H]+	-	5-Hydroxytryptophol	Indole derivatives	418000	696000	449000	435000	328000	499000	66900	89400	9	300000	372000	306000
pme2884	166	124	0.85	167.04	[M-H]-	-	Guanidinoethyl sulfonate	Organic acids and derivatives	12900	19200	9140	4430	11200	9720	12400	9070	4280	14200	12700	14400
pme2898	321.1	303	3.52	320.05	[M+H]+	C02906	Dihydromyricetin	Flavonol	169000	9	9	326000	483000	344000	275000	210000	309000	355000	310000	265000
pme2901	353.1	191.1	2.38	354.1	[M-H]-	-	1-O-Caffeoyl quinic acid	Organic acids and derivatives	1710000	5350000	2870000	2620000	2160000	5000000	459000	410000	367000	3300000	3080000	3180000
pme2903	137	93	3.1	138.03	[M-H]-	C00156	4-Hydroxybenzoic acid	Organic acids and derivatives	3260000	7310000	6760000	8290000	5670000	7200000	1850000	1830000	1990000	6550000	6150000	6130000
pme2914	161	99	1.59	162.05	[M-H]-	C03761	"3-Hydroxy-3-methylpentane-1,5-dioic acid"	Amino acid and derivatives	2820000	3060000	3040000	4660000	2680000	3290000	1730000	1550000	1550000	3620000	3180000	3310000
pme2949	609.2	301	4.08	610.19	[M-H]-	C09755	Hesperetin 7-rutinoside (Hesperidin)	Flavanone	39700	74100	83700	36200	158000	55300	28200	28200	34600	60100	65500	53700
pme2957	271.1	151	5.57	272.07	[M-H]-	C06561	Naringenin chalcone	Flavanone	11200	33000	24600	34900	59700	44600	9	9	9	28400	24700	26900
pme2973	675.2	513	4.98	676.24	[M-H]-	C17555	"Icariin (kaempferol 3,7-O-diglucoside 8-prenyl derivative)"	Flavonol	65900	80600	69200	106000	75500	44600	9	9	9	89800	73800	78500
pme2984	593	285	5.09	594.2	[M-H]-	C09830	Isosakuranetin-7-neohesperidoside (Poncirin)	Flavanone	6590	9	63000	10000	9	9	8490	15900	8550	18000	13700	14100
pme2988	149.2	107.1	5.63	148.05	[M+H]+	C02274	"3,4-Dihydrocoumarin"	Phenylpropanoids	493000	429000	349000	408000	274000	285000	89400	78400	85600	360000	340000	337000
pme2993	193.1	133	4.16	192.04	[M+H]+	C01752	Scopoletin (7-Hydroxy-5-methoxycoumarin)	Phenylpropanoids	218000	240000	185000	198000	148000	237000	106000	114000	102000	160000	230000	196000
pme3007	403	159	0.7	404.16	[M-H]-	C00015	Uridine 5’-diphosphate	Nucleotide and derivates	106000	94000	115000	31500	45800	57600	8500	18600	16200	52900	52800	57200
pme3011	104.1	68.8	0.77	103.06	[M+H]+	C00334	γ-aminobutyric acid	Organic acids and derivatives	8890000	8470000	8280000	6260000	5090000	6720000	1430000	1430000	1670000	6160000	6940000	6820000
pme3017	104	58	0.76	103.06	[M+H]+	C03665	2-Aminoisobutyric acid	Amino acid and derivatives	3970000	4310000	3770000	3990000	4170000	3820000	1200000	1250000	1320000	3230000	3580000	3720000
pme3033	104	86	0.76	103.06	[M+H]+	C01026	"N,N-Dimethylglycine"	Amino acid and derivatives	7060000	6320000	6360000	5660000	4980000	5790000	1370000	1380000	1550000	5460000	5600000	5330000
pme3034	131	69	1.94	132.04	[M-H]-	-	ethylmalonate	Organic acids and derivatives	111000	145000	110000	52600	111000	147000	64600	55800	54400	121000	98700	115000
pme3038	130	84	0.85	129.04	[M+H]+	C01879	5-oxoproline	Amino acid and derivatives	4990000	4490000	6070000	3320000	5310000	4400000	3940000	4490000	4580000	5520000	5340000	5130000
pme3069	556.3	371	10.27	555.28	[M+H]+	C05122	Taurocholic acid	Organic acids and derivatives	2370000	2300000	2240000	2310000	2400000	2470000	1950000	1960000	2110000	2240000	2260000	2570000
pme3083	164	120	3.87	165.04	[M-H]-	-	2-(Formylamino)benzoic acid	Organic acids and derivatives	1890000	1680000	1600000	3560000	3330000	1500000	571000	536000	588000	2210000	2160000	2150000
pme3096	118	74	1.34	119.02	[M-H]-	C00872	Aminomalonic acid	Organic acids and derivatives	6060000	5510000	5120000	3420000	4170000	5130000	627000	684000	675000	5150000	5110000	5430000
pme3104	150	133	1.15	149.07	[M+H]+	C02216	1-Methyladenine	Nucleotide and derivates	563000	528000	401000	509000	373000	286000	96900	128000	143000	343000	372000	275000
pme3123	209	179	3.88	210.09	[M-H]-	C02325	Sinapyl alcohol	Phenylpropanoids	72600	66100	44000	70000	86200	65000	9	9	9	67900	64100	82800
pme3129	463	301	3.86	464.1	[M-H]-	-	Quercetin 4'-O-glucoside (Spiraeoside)	Flavonol	130000	130000	173000	80700	82800	32300000	1360000	1450000	1240000	216000	219000	214000
pme3134	237	209	7.73	238.06	[M-H]-	C20871	3-Hydroxyflavone	Flavonol	11800	15100	15300	12700	12400	8920	9	9	9	10700	12200	11500
pme3143	177	121	4.11	176.05	[M+H]+	-	6-Hydroxy-4-methylcoumarin	Phenylpropanoids	213000	113000	169000	138000	123000	119000	9	9	9	99200	138000	109000
pme3151	213	97	1.2	214.02	[M-H]-	-	Deoxyribose 5-phosphate	Nucleotide and derivates	150000	119000	202000	55300	37300	85300	67000	46200	56400	126000	100000	101000
pme3160	259	97	0.71	260.03	[M-H]-	C00092	D-Glucose 6-phosphate	Carbohydrates	11800000	9860000	9710000	7110000	9840000	9950000	3690000	3520000	3350000	8770000	8750000	9440000
pme3163	289	97	1.07	290.04	[M-H]-	-	D-Sedoheptuiose 7-phosphate	Carbohydrates	3130000	2880000	2210000	2130000	3480000	4310000	2070000	1940000	1980000	1860000	1580000	1380000
pme3174	324	112	0.83	323.05	[M+H]+	C00055	Cytidine 5'-monophosphate (Cytidylic acid)	Nucleotide and derivates	304000	711000	392000	543000	401000	491000	89100	111000	165000	452000	467000	530000
pme3179	179	76	0.86	178.04	[M+H]+	C01419	CYS-GLY	Amino acid and derivatives	494000	223000	144000	105000	499000	407000	12200	16300	24200	134000	168000	121000
pme3184	332	136	1.17	331.07	[M+H]+	C00360	2'-Deoxyadenosine-5'-monophosphate	Nucleotide and derivates	1250000	2840000	1420000	3050000	3740000	2450000	665000	648000	833000	2290000	2200000	2260000
pme3191	325	97	1.18	324.04	[M+H]+	C00105	Uridine 5'-monophosphate	Nucleotide and derivates	17000	97000	22100	55900	41600	22900	9800	8780	9	30700	34200	36600
pme3194	118	58	1.02	117.04	[M+H]+	-	N-acetylglycine	Amino acid and derivatives	253000	640000	278000	256000	293000	328000	1170000	1190000	1370000	436000	346000	391000
pme3198	153	109	2.75	154.03	[M-H]-	-	"2,4-Dihydroxybenzoic acid"	Organic acids and derivatives	757000	550000	549000	515000	304000	357000	9	9	9	418000	458000	503000
pme3207	141	59	0.69	142.03	[M-H]-	-	"trans,trans-Muconic acid"	Organic acids and derivatives	2450000	2550000	2760000	1270000	9	2060000	1570000	1670000	1590000	1350000	1240000	1550000
pme3210	433	271	4.01	432.11	[M+H]+	C09126	Genistein 7-O-Glucoside (Genistin)	Isoflavone	1130000	1760000	1420000	2580000	3320000	2540000	156000	97200	77400	1940000	1900000	2080000
pme3212	465	303	3.87	464.1	[M+H]+	C05623	Quercetin 3-O-glucoside (Isotrifoliin)	Flavonol	1320000	1380000	1090000	609000	762000	185000000	9	518000	9	723000	785000	592000
pme3227	579	433	3.68	578.16	[M+H]+	C12628	Vitexin 2''-O-beta-L-rhamnoside	Flavone	3380000	5760000	3890000	4840000	4990000	5760000	1220000	1040000	1050000	4410000	4700000	4380000
pme3246	341	179	2.72	342.13	[M-H]-	C00761	Coniferin	Phenylpropanoids	26900000	26300000	23600000	27700000	28700000	27300000	8090000	7730000	7850000	26400000	26600000	25700000
pme3268	449	287	3.87	448.1	[M+H]+	C12626	Kaempferol 3-O-galactoside (Trifolin)	Flavonol	580000	250000	666000	360000	559000	1230000	142000	159000	230000	517000	539000	586000
pme3303	303	257	4.51	302.04	[M+H]+	C10192	Tricetin	Flavone	176000	179000	149000	159000	143000	216000	68800	48900	67200	158000	151000	141000
pme3305	149	131	3.67	150.07	[M-H]-	C02646	p-Coumaryl alcohol	Phenylpropanoids	141000	46500	106000	512000	847000	179000	1040000	1010000	1070000	342000	372000	339000
pme3309	145.1	101	2.58	146.06	[M-H]-	-	2-Methylglutaric acid	Organic acids and derivatives	5510000	7570000	7330000	6110000	8070000	4920000	979000	946000	975000	6280000	5870000	5720000
pme3313	259	97	0.83	260.03	[M-H]-	C00085	D-Fructose 6-phosphate	Carbohydrates	4020000	3310000	3060000	2420000	3130000	3670000	1150000	1020000	1100000	2780000	2770000	3080000
pme3333	153.1	136.1	1.51	152.06	[M+H]+	-	"1,4-dihydro-1-Methyl-4-oxo-3-pyridinecarboxamide"	Alkaloids	616000	861000	549000	809000	439000	441000	252000	261000	9	535000	614000	536000
pme3336	382	206	2.06	383.11	[M-H]-	-	N6-Succinyl Adenosine	Nucleotide and derivates	1260000	1390000	1470000	491000	452000	922000	207000	187000	184000	960000	923000	862000
pme3346	131.1	85	2.76	132.08	[M-H]-	-	5-hydroxyhexanoic acid	Organic acids and derivatives	815000	502000	648000	328000	369000	506000	9	9	9	453000	431000	478000
pme3367	161	105	5.96	160.05	[M+H]+	-	6-MethylCoumarin	Phenylpropanoids	127000	177000	137000	212000	133000	140000	9	9	9	124000	131000	130000
pme3384	162	74	1.16	161.07	[M+H]+	-	N-Acetylthreonine	Amino acid and derivatives	630000	759000	680000	577000	701000	596000	281000	289000	306000	634000	659000	645000
pme3388	189	144	0.75	188.13	[M+H]+	C01924	H-HomoArg-OH	Amino acid and derivatives	676000	655000	1330000	100000	135000	151000	685000	611000	670000	515000	543000	664000
pme3391	479	317	2.56	479	Protonated	C12139	Petunidin 3-O-glucoside	Anthocyanins	1190000	1160000	1250000	997000	559000	1380000	9	9	9	1000000	824000	680000
pme3419	179	123	3.24	178.03	[M+H]+	C09263	"Esculetin (6,7-dihydroxycoumarin)"	Phenylpropanoids	682000	1740000	1150000	1270000	714000	916000	279000	193000	243000	948000	1020000	1030000
pme3425	209.2	149.1	3.56	208.04	[M+H]+	C09265	"6-Methoxy-7,8-DihydroxyCoumarin"	Phenylpropanoids	353000	586000	712000	540000	137000	528000	153000	310000	329000	428000	404000	434000
pme3431	341	179	2.74	340.08	[M+H]+	C09264	"Esculin (6,7-Dihydroxycoumarin-6-glucoside)"	Phenylpropanoids	1170000	2050000	1710000	2190000	1150000	2870000	402000	374000	388000	1820000	1730000	1990000
pme3443	207.1	192	4.61	208.07	[M-H]-	-	Sinapinaldehyde	Phenylpropanoids	19300	30300	34100	67200	32400	15500	16800	24400	19300	30600	34800	22500
pme3456	149.1	131	4.42	148.05	[M+H]+	-	p-Coumaraldehyde	Phenylpropanoids	9	9	9	140000	130000	137000	483000	518000	520000	130000	129000	126000
pme3459	317.2	299	7.47	316.2	[M+H]+	C09066	Caffeyl alcohol	Phenylpropanoids	418000	582000	488000	386000	414000	396000	89000	80900	104000	429000	420000	412000
pme3469	741.2	433	3.35	740.22	[M+H]+	C10178	Kaempferol-3-O-robinoside-7-O-rhamnoside (Robinin)	Flavonol	1270000	1390000	1260000	2070000	2620000	1710000	137000	65700	93500	1400000	1530000	1670000
pme3473	271.1	151	5.59	272.07	[M-H]-	C09614	Butin	Flavone	13100	27300	18700	38400	67500	38100	8140	10600	10600	33200	30100	27200
pme3478	277.1	146	2.84	278.13	[M-H]-	C00831	Pantetheine	Vitamins and derivatives	1170000	612000	817000	526000	932000	898000	170000	162000	165000	848000	844000	813000
pme3502	429.1	267	4.59	430.13	[M-H]-	C10509	Formononetin 7-O-glucoside (Ononin)	Isoflavone	636000	752000	933000	956000	453000	961000	290000	268000	366000	786000	692000	699000
pme3511	287.1	243	1.21	288.06	[M-H]-	-	Orotidine	Others	71500	54800	43400	55600	47900	23500	9	9	9	55000	27600	42400
pme3514	301	151	5.11	302.04	[M-H]-	C10105	Morin	Flavonol	167000	116000	121000	152000	170000	886000	138000	118000	147000	156000	141000	142000
pme3544	471.2	425	6.5	470.18	[M+H]+	C03514	Limonin	Terpene	173000	219000	111000	43200	186000	67000	9	9	9	109000	119000	122000
pme3564	179	133	3.19	178.03	[M+H]+	C03093	Daphnetin	Phenylpropanoids	1060000	889000	750000	1070000	747000	1180000	403000	543000	469000	815000	1080000	935000
pme3576	138.1	92.1	4.07	137.05	[M+H]+	C00108	Anthranilic acid	Organic acids and derivatives	583000	268000	408000	161000	265000	338000	9	9	9	513000	467000	475000
pme3705	193.1	73	0.72	194.04	[M-H]-	C00191	D-glucoronic acid	Others	61100	52200	60700	57800	56500	50100	47500	41600	47900	37000	49000	46800
pme3719	165.1	75	0.75	166.05	[M-H]-	-	D-Xylonic acid	Organic acids and derivatives	2930000	3300000	2540000	2360000	3060000	2980000	1470000	1440000	1400000	2860000	2660000	2640000
pme3732	244.1	112	0.83	243.09	[M+H]+	C00475	Cytidine	Nucleotide and derivates	2260000	4350000	2200000	3000000	1780000	1700000	677000	571000	663000	2050000	2160000	1950000
pme3827	198.2	152.2	1.16	197.07	[M+H]+	C00355	"3,4-Dihydroxy-DL-phenylalanine"	Amino acid and derivatives	442000	557000	591000	499000	461000	485000	961000	992000	783000	441000	491000	593000
pme3835	344.2	150	1.33	345.05	[M-H]-	C00942	"Guanosine 3',5'-cyclic monophosphate"	Nucleotide and derivates	1260000	1260000	1020000	1190000	928000	1360000	309000	296000	295000	1130000	1170000	1130000
pme3961	252	136	1.88	251.1	[M+H]+	C00559	Deoxyadenosine	Nucleotide and derivates	1270000	2030000	1060000	2330000	1830000	916000	9	9	9	1380000	1500000	1440000
pme3967	312	180	2.18	311.12	[M+H]+	-	2-(dimethylamino)guanosine	Nucleotide and derivates	648000	857000	747000	490000	573000	607000	672000	686000	664000	657000	614000	592000
pme3970	243	153	1.21	244.07	[M-H]-	C02067	β-Pseudouridine	Nucleotide and derivates	90400	80000	82900	74400	87400	64300	243000	199000	241000	91700	65800	75400
pme3983	269.1	137	1.49	268.08	[M+H]+	-	Hypoxanthine-9-β-D-arabinofuranoside	Nucleotide and derivates	3400000	2140000	2760000	1740000	1970000	1560000	985000	990000	742000	2200000	2080000	2090000
pmf0005	579.2	271	4.05	580.53	[M-H]-	C09793	Narirutin	Flavone	9	9	9	25600	33300	15300	9	9	9	16700	22600	11100
pmf0011	593.2	473	3.19	594.16	[M-H]-	-	"Apigenin 6,8-C-diglucoside"	Flavone	166000	942000	443000	824000	271000	721000	187000	186000	197000	596000	615000	592000
pmf0012	595.2	457.2	3.18	594.16	[M+H]+	-	"6,8-di-C-glucoside Apigenine"	Flavone	83500	93900	64200	117000	114000	99300	39600	38000	40600	115000	114000	142000
pmf0014	355.1	193	3.01	354.31	[M+H]+	C01527	Scopolin	Phenylpropanoids	367000	521000	384000	445000	541000	413000	9	9	9	422000	450000	374000
pmf0016	150.1	61	0.87	149.05	[M+H]+	-	DL-Methionine	Amino acid and derivatives	2570000	2790000	2620000	2290000	2240000	2000000	507000	564000	696000	1920000	1770000	2020000
pmf0017	136	118.1	0.87	135.04	[M+H]+	C05330	DL-Homocysteine	Amino acid and derivatives	240000	227000	136000	196000	117000	271000	44500	60000	28000	189000	188000	176000
pmf0018	102.1	56	0.76	101.05	[M+H]+	-	1-Aminocyclopropanecarboxylic acid	Amino acid and derivatives	3590000	3500000	4060000	2340000	2600000	1850000	1500000	1370000	1430000	2830000	3540000	2580000
pmf0032	341.1	179	0.75	342.12	[M-H]-	-	Galactinol	Carbohydrates	9440000	5910000	3490000	6930000	8040000	9750000	1670000	1430000	1350000	5960000	5940000	5920000
pmf0035	259	97	0.78	260.03	[M-H]-	-	Glucose-1-phosphate	Carbohydrates	11500000	9520000	9980000	7840000	8760000	10200000	3640000	3140000	3160000	8700000	8730000	9790000
pmf0036	247.2	136	2.04	246.17	[M+H]+	-	Sophocarpine	Alkaloids	82600	48500	28800	24800	43500	47100	9	9	9	42300	36200	38300
pmf0052	249.2	150	2.05	248.19	[M+H]+	-	Sophoridine	Alkaloids	27400	71700	43900	57000	38400	53800	9	9	9	45700	48600	57200
pmf0057	271.1	151	5.66	272.07	[M-H]-	C06561	"4,2',4',6'-Tetrahydroxychalcone "	Flavone	10900	29300	24400	43800	57900	22800	9	9	9	28000	36000	29200
pmf0058	271	150.9	5.66	272.07	[M-H]-	C00509	"4',5,7-Trihydroxyflavanone"	Flavanone	10200	19000	19300	29200	48900	18500	9	9	9	24700	25100	20700
pmf0059	565.1	322.9	0.8	566.06	[M-H]-	C00029	UDP-α-D-glucose	Nucleotide and derivates	9540000	7900000	8670000	5360000	6460000	5230000	3470000	2870000	3140000	7190000	6850000	7000000
pmf0067	623.2	160.9	3.84	624.21	[M-H]-	-	Isoacteoside	Phenylpropanoids	25500	43200	51000	97400	69800	24000	9	9	9	176000	192000	195000
pmf0070	415.4	119.2	7.75	414.39	[M+H]+	C01753	β-Sitosterol	Sterides	1030000	1870000	2110000	1030000	10700000	1240000	3150000	3370000	3420000	3430000	3580000	3560000
pmf0073	399.4	235	12.28	400.37	[M-H]-	C01789	Campesterol	Sterides	11000	9970	10700	11700	11100	9780	9030	9220	8920	12000	11100	10400
pmf0079	457.4	375.1	12.32	458.38	[M-H]-	C08980	Soyasapogenol B	Sterides	829000	849000	855000	980000	923000	895000	985000	1030000	1050000	949000	889000	873000
pmf0085	427.4	345	12.26	426.39	[M+H]+	C01902	Cycloartenol	Sterides	324000	314000	365000	345000	353000	371000	349000	382000	366000	330000	343000	324000
pmf0091	427.4	345	12.26	426.39	[M+H]+	-	"2,3-Oxidosqualene"	Sterides	351000	356000	377000	371000	391000	374000	373000	413000	418000	364000	377000	349000
pmf0094	179.1	147.1	5.48	178.18	[M+H]+	-	Methyl p-coumarate	Phenylpropanoids	4500000	2870000	2500000	5670000	7490000	6450000	374000	425000	435000	9610000	10500000	10400000
pmf0095	207.1	133.1	5.72	208.21	[M-H]-	-	Methyl ferulate	Phenylpropanoids	1350000	1140000	834000	948000	1220000	1430000	58800	70900	68900	2630000	2630000	2700000
pmf0096	88.9	70.9	1.13	90.03	[M-H]-	C00209	Oxalic acid	Organic acids and derivatives	9	9	9	9	9	9	778000	702000	715000	36100	57000	34300
pmf0098	177	145	5.53	178.18	[M-H]-	-	trans-4-Hydroxycinnamic acid Methyl Ester	Phenylpropanoids	3170000	1950000	1820000	3790000	5150000	4080000	349000	382000	378000	7750000	7690000	7810000
pmf0104	181	117	3.32	180.04	[M+H]+	C01481	Caffeic acid	Phenylpropanoids	10100000	12500000	9150000	7710000	10800000	7850000	245000	258000	261000	7850000	9290000	8450000
pmf0108	271	242.7	4.35	272.07	[M-H]-	C09751	Garbanzol	Flavanone	9	54800	30400	9	9	9	9	9	9	29700	18600	21000
pmf0118	565.1	322.9	0.8	610.02	[M-2Na+H]-	-	Uridine 5'-diphosphoglucose disodium salt	Nucleotide and derivates	10100000	7320000	9360000	5920000	7840000	6010000	3640000	3530000	3180000	7670000	6900000	7890000
pmf0131	353.1	135.1	2.92	354.1	[M-H]-	-	Cryptochlorogenic acid	Organic acids and derivatives	13100000	16800000	12900000	12200000	15800000	18500000	1670000	1500000	1500000	15300000	14200000	14100000
pmf0138	179	59	0.87	180.063	[M-H]-	C00159	D-(+)-Mannose	Carbohydrates	3490000	3680000	1730000	3620000	4220000	3050000	434000	467000	460000	2700000	2350000	2550000
pmf0139	179	59	0.67	180.06	[M-H]-	C00124	D-(+)-Galactose	Carbohydrates	3110000	3170000	1570000	3080000	3960000	2810000	467000	449000	446000	2430000	2280000	2300000
pmf0141	121	76.9	4.58	122.07	[M-H]-	C05853	2-Phenylethanol	Others	674000	557000	428000	605000	507000	587000	345000	345000	382000	770000	794000	878000
pmf0151	300.9	151	5.19	302.24	[M-H]-	-	Quercetin	Flavonoid	120000	97200	105000	107000	136000	732000	126000	117000	118000	110000	122000	101000
pmf0174	157.2	157.2	7.72	158.28	[M-H]-	C01633	1-Decanol	Alcohols	9530000	10100000	8980000	11700000	10400000	11300000	12100000	12200000	11900000	11200000	10400000	10600000
pmf0175	157.2	157.2	7.84	158.28	[M-H]-	-	2-Decanol	Alcohols	9700000	10700000	9890000	12100000	10900000	11600000	12500000	12500000	12400000	10900000	10700000	11000000
pmf0178	207.1	135.1	5.47	208.07	[M-H]-	-	Ethyl caffeate	Organic acids and derivatives	251000	118000	170000	127000	162000	215000	9	9	9	168000	153000	159000
pmf0179	623.2	315.1	4.04	624.17	[M-H]-	-	Narcissoside	Flavonoid	12500	9	9	16000	9	170000	27300	28400	31800	29200	27600	31400
pmf0203	463.1	301.1	2.94	498.09	[M-Cl]+	-	Peonidin 3-O-glucoside chloride	Anthocyanins	343000	645000	444000	360000	427000	331000	9	9	9	725000	456000	597000
pmf0204	465.1	303	3.73	464.1	[M+H]+	-	Hyperoside	Flavonoid	1510000	1280000	941000	546000	508000	194000000	390000	892000	444000	582000	645000	589000
pmf0208	465.1	303	3.9	464.1	[M+H]+	-	Isoquercitroside	Flavonoid	1580000	1040000	939000	684000	685000	199000000	9	467000	9	820000	563000	504000
pmf0209	306.2	137	7.49	305.2	[M+H]+	C06866	Capsaicin	Alkaloids	6360	15400	9	7770	14500	6660	9	9	9	16500	14300	15800
pmf0213	195.1	83	3.14	194.08	[M+H]+	C07481	Caffeine	Alkaloids	61100	68500	73900	43900	110000	59600	56400	72300	9	72300	33400	83900
pmf0216	443.1	272.8	3.94	442.09	[M+H]+	-	Catechin gallate，CG	Polyphenol	32900	9	9	9	9	1190000	88000	86800	95900	22700	23800	27300
pmf0217	259	78.9	0.79	304.1	[M-2Na+H]-	-	D-Glucose-6-phosphate disodium salt	Others	8590000	8070000	7310000	5320000	6380000	7330000	2490000	2560000	2460000	6750000	6730000	6860000
pmf0218	167	78.8	0.84	233.99	[M-3Na+2H]-	-	Phosphoenolpyruvate trisodium salt	Organic acids and derivatives	524000	448000	333000	104000	196000	402000	4040	3370	5040	286000	280000	266000
pmf0220	259	97	0.8	303.99	[M-2Na+H]-	-	D-Fructose 6-phosphate-disodium salt	Carbohydrates	12400000	10200000	10600000	7320000	9310000	10600000	3890000	3810000	3590000	9620000	9970000	9670000
pmf0231	349.9	198	10.08	348.93	[M+H]+	C14322	Chlorpyrifos	Alkaloids	18500	20400	19300	32100	24700	21600	4070	6270	6390	16800	20300	15800
pmf0232	593.1	285	4.92	594.14	[M-H]-	C17140	Tiliroside	Flavonoid	9	9	54800	8070	9	9	14500	14700	10700	17500	17000	22800
pmf0234	563.1	443.1	3.53	564.15	[M-H]-	-	Isoschaftoside	Flavonoid	129000	171000	140000	166000	140000	168000	24500	40300	29100	148000	154000	134000
pmf0243	271.1	98.9	12.27	270.11	[M+H]+	-	Benzyl β-D-Glucopyranoside	Others	3540000	3340000	3390000	3400000	3590000	3570000	3480000	3460000	3380000	3760000	3350000	3380000
pmf0247	449.1	299.2	3.46	448.1	[M+H]+	C10114	Orientin	Flavonoid	964000	3950000	1610000	3370000	2530000	3400000	549000	476000	559000	2400000	2460000	2480000
pmf0253	226.1	148.3	4.22	225.1	[M+H]+	C11263	6-Benzylaminopurine	Nucleotide and derivates	32400	23000	40600	20600	39100	56600	59000	9	57500	66100	86000	98700
pmf0256	101.1	84.7	1.28	102.1	[M-H]-	-	3-Methyl-1-pentanol	Alcohols	8010000	14000000	10900000	21700000	11300000	22300000	3530000	3800000	3830000	13900000	13800000	13100000
pmf0267	160	115.9	4.37	161.05	[M-H]-	C19837	Indole-3-carboxylic	Alkaloids	135000	150000	137000	61900	91500	46000	184000	184000	197000	129000	137000	129000
pmf0271	165	146.8	3.86	164.05	[M+H]+	C00811	(E)-p-coumaric acid	Phenylpropanoids	1100000	913000	1100000	2030000	2260000	829000	407000	480000	475000	1020000	1350000	1230000
pmf0274	301	211.4	5.13	302.04	[M-H]-	-	Herbacetin	Flavonoid	18800	34400	22200	108000	19500	19800	11900	11000	9630	37600	33000	30000
pmf0280	193	113.1	0.79	194.04	[M-H]-	C00333	D-Galacturonic acid	Organic acids and derivatives	1760000	2350000	1090000	1160000	1930000	3210000	80700	61500	82600	1610000	1380000	1420000
pmf0282	341.1	113	0.73	342.12	[M-H]-	C05402	Melibiose	Carbohydrates	2050000	1360000	709000	1300000	1650000	2020000	290000	241000	246000	1330000	1310000	1110000
pmf0284	177.1	162	4.65	178.06	[M-H]-	C02666	4-Hydroxy-3-methoxycinnamaldehyde	Phenylpropanoids	49400	48300	41300	110000	88100	37200	62400	58600	50900	64300	64200	61600
pmf0286	295.3	195.2	8.95	296.31	[M-H]-	C01389	Phytol	Terpene	6860000	19400000	10300000	4920000	9950000	4080000	1060000	1070000	1080000	9050000	8920000	8750000
pmf0287	686.1	339	2.16	687.15	[M-H]-	C00882	3'-dephospho-CoA	Nucleotide and derivates	239000	172000	142000	133000	149000	173000	9	9	9	98900	91500	104000
pmf0291	96	68	0.85	95.09	[M+H]+	-	4-Hydroxypyridine	Alkaloids	776000	710000	503000	104000	956000	1300000	142000	132000	134000	468000	600000	469000
pmf0292	302.3	109.2	7.49	301.3	[M+H]+	C00836	D-erythro-sphinganine	Amino acid and derivatives	310000	183000	295000	327000	256000	212000	42300	30000	32000	84600	68300	64400
pmf0294	271.3	105	12.24	270.29	[M+H]+	V01924	1-Octadecanol	Lipids	97300	96400	96300	102000	107000	101000	105000	110000	106000	97100	96400	103000
pmf0295	325.1	163	2.83	324.08	[M+H]+	-	Skimmin	Phenylpropanoids	425000	240000	317000	247000	211000	341000	586000	440000	451000	268000	178000	205000
pmf0302	435.1	289.1	4.3	434.12	[M+H]+	-	Engeletin	Flavonoid	123000	124000	139000	135000	134000	146000	20300	40800	42600	95600	113000	134000
pmf0314	289.3	157	4.92	290.26	[M-H]-	-	ABIENOL	Others	13000	8830	11300	12400	11200	11200	12000	12200	12600	11700	9430	9550
pmf0328	243.1	145	4.46	242.08	[M+H]+	C01727	lumichrome	Alkaloids	229000	176000	226000	114000	140000	183000	83800	67900	66500	148000	148000	131000
pmf0330	607.2	445	3.67	608.17	[M-H]-	C17834	Spinosin	Flavonoid	54400	258000	143000	246000	215000	104000	9	9	9	528000	658000	652000
pmf0336	160	116	4.39	161.05	[M-H]-	C19837	Indole-3-carboxylic acid	Alkaloids	100000	142000	109000	70400	103000	49800	185000	189000	169000	91700	89200	94800
pmf0339	387.2	207	3.37	386.19	[M+H]+	-	Roseoside	Terpene	4310000	4810000	5110000	4890000	3790000	5730000	1310000	1160000	1490000	4680000	4620000	4430000
pmf0348	187.1	97	4.43	188.14	[M-H]-	-	"2,6-Dimethyl-7-octene-2,3,6-triol"	Alcohols	567000	664000	618000	361000	416000	398000	312000	300000	322000	517000	500000	489000
pmf0350	225.1	105	3.97	224.14	[M+H]+	C04166	Vomifoliol	Others	299000	568000	599000	446000	332000	381000	268000	444000	306000	389000	410000	360000
pmf0351	241.1	121	3.06	240.14	[M+H]+	-	Cucumegastigmane I	Others	628000	1630000	1020000	1150000	980000	1630000	251000	273000	253000	1070000	1160000	988000
pmf0363	301.1	258	6.28	300.06	[M+H]+	-	Hydroxygenkwanin	Flavonoid	70900	76100	71100	23500	33500	52100	9	9	9	50500	47000	41400
pmf0370	479.2	317	4.55	478.15	[M+H]+	-	Persicoside	Flavonoid	300000	174000	287000	263000	323000	273000	9	9	9	206000	205000	182000
pmf0375	479.1	317	4.18	478.11	[M+H]+	-	Isorhamnetin 3-O-glucoside	Flavonoid	547000	708000	439000	382000	595000	804000	114000	9	9	321000	449000	326000
pmf0377	282.1	236.2	3.79	281.14	[M+H]+	-	O-Nornuciferine	Alkaloids	49100	189000	216000	204000	132000	201000	52700	68100	67600	143000	144000	154000
pmf0381	563.1	353	3.5	564.15	[M-H]-	-	Vicenin-3	Flavonoid	90000	146000	115000	129000	110000	125000	21700	22700	36600	103000	133000	115000
pmf0388	221.1	206	4.38	222.13	[M-H]-	-	Dehydrovomifoliol	Alcohols	29200	39000	35500	20600	9	39700	21600	10600	27400	28100	38800	25700
pmf0391	245.1	151	6.23	244.11	[M+H]+	-	Batatasin III	Others	36100	87100	67500	163000	80500	51900	9	9	9	102000	94900	71200
pmf0393	317.1	177	7.15	316.09	[M+H]+	-	Persicogenin	Flavonoid	40200	88400	82100	57300	52600	60600	9	9	9	75500	57400	63700
pmf0395	283.3	267.1	10.74	282.26	[M+H]+	C00712	Oleic acid	Lipids	64600	56600	59200	49300	9	45400	89100	82100	71100	757000	1000000	1340000
pmf0399	309.3	227.3	10.72	310.29	[M-H]-	C16526	cis-Gondoic acid	Lipids	21300	37800	30900	63200	56200	46500	251000	228000	243000	56600	51800	58200
pmf0402	367.4	285.4	10.84	368.37	[M-H]-	C08320	Lignoceric acid	Lipids	13800	16600	14900	26800	22700	20700	20700	11900	13200	8340	8570	7820
pmf0408	639.2	161	3.62	640.2	[M-H]-	C10485	Plantamajoside	Organic acids and derivatives	573000	1140000	854000	1450000	1150000	575000	41100	33600	53300	3510000	3680000	3760000
pmf0416	193.2	175	9	192.15	[M+H]+	C12286	α-Ionone	Others	2030000	2860000	2490000	1220000	1950000	1240000	170000	172000	168000	1710000	1770000	1610000
pmf0417	595.2	287	3.7	596.17	[M-H]-	C09732	Eriocitrin	Flavonoid	27800	119000	78300	41300	174000	77800	9	9	9	71900	88200	62400
pmf0419	285.1	121	2.65	286.11	[M-H]-	C01451	Salicin	Organic acids and derivatives	24200	18900	24500	22400	21800	20600	9	9	9	19500	19500	20300
pmf0420	149	74.9	4.37	150.07	[M-H]-	C15513	Benzyl acetate	Organic acids and derivatives	85700	105000	76600	62800	87200	78100	1210000	1180000	1260000	344000	331000	360000
pmf0423	359.1	197	3.33	358.13	[M+H]+	C17071	Sweroside	Terpene	3140000	3700000	4960000	2630000	1800000	3600000	2770000	2950000	2820000	2880000	3320000	3220000
pmf0424	517.1	163.1	3.98	516.13	[M+H]+	-	Isochlorogenic acid B	Organic acids and derivatives	9	9	9	55200	9	9	553000	550000	513000	183000	129000	96800
pmf0433	375.1	195.1	3.08	374.12	[M+H]+	C09800	Swertiamarin	Terpene	1260000	1280000	1090000	1330000	1150000	956000	1590000	1510000	1710000	1180000	1290000	1230000
pmf0434	389.1	227.1	3.26	390.15	[M-H]-	C01433	Loganin	Terpene	151000	169000	141000	148000	153000	113000	37700	35100	9	138000	114000	137000
pmf0436	164.1	110.1	0.65	163.08	[M+H]+	C16843	1-Deoxynojirimycin	Alkaloids	28300	20800	9	17200	23500	19500	9	9	9	16100	13200	17600
pmf0440	163.1	91.1	6.04	162.07	[M+H]+	C10475	4-Methoxycinna Maldehyde	Phenylpropanoids	270000	280000	168000	241000	358000	209000	9	9	9	227000	183000	184000
pmf0441	206.1	147.1	3.84	207.09	[M-H]-	C03519	N-Acetyl-L-phenylalanine	Amino acid and derivatives	190000	53300	161000	124000	81800	80100	315000	335000	322000	131000	146000	136000
pmf0443	249.1	185.1	7.06	248.14	[M+H]+	C07609	Parthenolide	Others	287000	365000	374000	198000	216000	141000	9	9	9	240000	234000	223000
pmf0455	432.3	415	3.4	431.34	[M+H]+	C10830	Peimine	Alkaloids	2540000	3070000	2720000	2650000	2810000	2560000	21800000	21100000	22400000	5050000	5860000	5740000
pmf0465	387.1	122.9	3.26	388.14	[M-H]-	C09781	Geniposide	Terpene	21500	22100	32700	17100	20700	18200	5360	6170	8290	20400	11000	18400
pmf0468	429.1	267.1	2.84	406.15	[M+Na]+	C17000	Morroniside	Terpene	1160000	1340000	1520000	1330000	1330000	1320000	174000	184000	163000	1050000	782000	1050000
pmf0469	130.1	84	0.76	131.06	[M-H]-	C03440	cis-4-Hydroxy-D-proline	Amino acid and derivatives	30500	36700	24400	22000	55900	31200	9	9	9	24400	24100	30000
pmf0474	373.1	123	2.15	374.12	[M-H]-	C11673	Geniposidic acid	Terpene	57600	78600	53300	67200	67600	71600	9	9	9	66200	57100	48000
pmf0477	529.4	403	10	528.38	[M+H]+	C17044	Pachymic acid	Terpene	84200	90500	56300	52500	41800	49300	33700	28900	36000	62800	55600	65200
pmf0482	515.1	191	3.13	516.13	[M-H]-	C10445	Cynarin	Organic acids and derivatives	11800000	14900000	12700000	9130000	9540000	12300000	1550000	1430000	1420000	10300000	9660000	9610000
pmf0484	132.1	86	1.35	131.09	[M+H]+	C01933	alpha-Aminocaproic acid	Amino acid and derivatives	3360000	2920000	3500000	3680000	3910000	2750000	2840000	3060000	3260000	3450000	3350000	3540000
pmf0485	503.2	179	0.8	504.17	[M-H]-	C00713	Panose	Carbohydrates	323000	136000	119000	168000	176000	198000	20300	19100	12600	167000	150000	163000
pmf0493	439	349.1	3.14	416.11	[M+Na]+	C10524	Puararin	Flavonoid	39800	37100	32400	62700	64500	45400	84300	95800	105000	72500	99100	71000
pmf0499	765.2	603.2	3.39	742.27	[M+Na]+	C20786	Eleutheroside E	Phenylpropanoids	1290000	2750000	2060000	2550000	1030000	2020000	985000	744000	764000	1930000	1960000	2030000
pmf0506	191.1	173.4	8.26	190.1	[M+H]+	C16987	Ligustilide	Others	170000	174000	228000	248000	187000	220000	94300	143000	110000	87600	117000	110000
pmf0509	153.2	71	12.43	152.12	[M+H]+	C00809	(-)-Camphor	Terpene	678000	708000	677000	669000	695000	622000	729000	741000	716000	726000	671000	629000
pmf0511	585.4	371	11.29	584.42	[M+H]+	C08584	Capsanthin	Terpene	286000	312000	281000	280000	308000	287000	258000	253000	258000	297000	293000	278000
pmf0519	327.1	207.2	2.78	328.08	[M-H]-	C09919	Bergenin	Others	47000	54600	57000	51000	45200	49000	36200	31000	32700	44100	45800	40500
pmf0522	247.1	145.2	5.96	246.13	[M+H]+	C02206	alpha-Santonin	Others	196000	262000	159000	188000	9	289000	9	9	9	361000	385000	454000
pmf0525	271	147	7.92	270.09	[M+H]+	C09269	Imperatorin	Phenylpropanoids	104000	86100	96300	84200	114000	154000	9	9	9	170000	125000	148000
pmf0534	165.1	123	7.13	164.08	[M+H]+	C09904	Hinokitiol	Others	51700	77100	74300	94800	94500	84500	52900	47700	59500	61400	43700	49300
pmf0541	287.1	155	4.87	288.1	[M-H]-	C17412	Shikonin	Quinones	128000	98500	106000	117000	121000	96700	142000	141000	165000	106000	108000	112000
pmf0550	609.2	301	4.15	608.17	[M+H]+	C10039	Diosmin	Flavonoid	61700	185000	150000	19800	175000	152000	53900	9	9	80800	108000	80800
pmf0560	219.1	146	2.68	218.11	[M+H]+	C02983	Abrine	Alkaloids	273000	204000	373000	517000	314000	207000	4430000	5560000	5830000	587000	523000	449000
pmf0565	175	112.9	0.79	176.04	[M-H]-	-	L-Dencichin	Alkaloids	487000	129000	57400	71000	338000	500000	41600	39900	23000	85600	76600	58000
pmf0570	419.1	257	3.87	418.13	[M+H]+	C16978	Liquiritin	Flavonoid	99200	213000	165000	109000	74600	100000	83000	101000	85700	145000	127000	51000
pmf0572	167.1	121	6.34	166.06	[M+H]+	C10712	Paeonol	Phenylpropanoids	68200	158000	70900	74000	117000	94400	164000	148000	152000	105000	77100	99600
pmf0574	395	359	3.55	396.01	[M-H]-	C12285	Sucralose	Carbohydrates	810000	350000	542000	452000	941000	472000	242000	266000	234000	536000	555000	611000
pmf0578	191	111	1.18	192.03	[M-H]-	-	Citric acid monohydrate	Organic acids and derivatives	2770000	4850000	3590000	1930000	3640000	6940000	384000	395000	292000	3890000	3020000	3950000
pmf0583	435.1	167	4.36	436.14	[M-H]-	C01604	Phloridzin	Flavonoid	58100	75000	39300	41300	44600	35800	178000	917000	141000	65300	68200	52100
pmf0585	116.1	70	0.79	115.06	[M+H]+	C16435	Proline	Amino acid and derivatives	4140000	3880000	4820000	3980000	6170000	3790000	2040000	1910000	2080000	4070000	4560000	4300000
pmf0587	132	88	0.78	133.04	[M-H]-	C16433	Aspartic acid	Amino acid and derivatives	6430000	7760000	9820000	3150000	3860000	4460000	2410000	2360000	2290000	5190000	4970000	5220000
pmf0590	148.1	84	0.81	147.05	[M+H]+	-	Glutamic acid	Amino acid and derivatives	75600000	77000000	67800000	42700000	58900000	67000000	23500000	25600000	26200000	61400000	59800000	62300000
pmf0591	149.2	102.8	5.44	148.16	[M+H]+	C10438	Cinnamic acid	Phenylpropanoids	159000	51600	100000	55600	66000	9	359000	343000	388000	64800	64300	53300
pmf0593	118.2	55.1	0.84	117.15	[M+H]+	C06417	D-(-)-Valine	Amino acid and derivatives	18100000	17700000	18500000	19000000	20900000	16100000	12400000	12600000	13900000	17300000	16400000	17900000
pmf0594	166.2	77	1.92	165.19	[M+H]+	C02265	D-(+)-Phenylalanine	Amino acid and derivatives	1150000	1080000	1500000	1170000	1070000	1140000	2090000	1990000	2230000	1410000	1290000	1330000
pmf0598	135.1	99.8	12.49	136.13	[M-H]-	C06306	(+)-alpha-Pinene	Terpene	1230000	1380000	1400000	1480000	1390000	1180000	1740000	1820000	1610000	1870000	1360000	1300000
pmf0602	257	229.1	7.19	256.04	[M+H]+	C10395	Purpurin	Quinones	108000	109000	121000	67100	101000	80800	9	9	9	103000	66000	63100
pmf0604	205.2	149	9.69	204.19	[M+H]+	C09629	β-Caryophyllene	Terpene	8590000	8990000	6640000	8270000	9200000	9030000	2600000	2920000	3020000	6980000	6900000	6690000
pmf0605	355.1	102.8	8.45	354.15	[M+H]+	C17499	Notopterol	Phenylpropanoids	32700	22800	33200	31100	37200	34900	45800	57200	52400	25100	31200	29900
pmf0606	177	133.1	7.19	178.05	[M-H]-	-	Pectin (Technical Grade)	Others	177000	180000	106000	302000	209000	320000	76500	76300	80500	190000	181000	182000
pmf0608	161	133.1	4.15	162.03	[M-H]-	C09315	Umbelliferone	Phenylpropanoids	316000	204000	181000	162000	293000	427000	520000	576000	531000	430000	472000	451000
pmf0613	155.1	114	12.35	154.14	[M+H]+	C16772	α-Terpineol	Terpene	58600000	60200000	57800000	57100000	59400000	58000000	57100000	54700000	53400000	62000000	58300000	56300000
pmf0619	963.28	301.1	3.4	963.28	Protonated	-	Peonidin 3-feruloylsophoroside-5-glucoside.	Anthocyanins	211000	802000	99400	386000	766000	504000	9	9	9	103000	90600	89500
